# Supplementary material for: Unraveling essential cellulosomal components of the (Pseudo)Bacteroides cellulosolvens reveals an extensive reservoir of novel catalytic enzymes
Source: Biotechnol Biofuels. 2019 May 9;12:115. doi: 10.1186/s13068-019-1447-2 (PMC6507058; doi:10.1186/s13068-019-1447-2)
Supplement: Supplementary file 1 — Additional file 1: Table S1. Label-free LC-MS/MS raw data analysis of cellulosomal fractions. Raw data from MaxQuant analysis of protein intensities before the normalization step. Data were annotated according to the Pseudobacteroides cellulosolvens ATCC 35603 DSM 2993 sequences in UniprotKB. [file 13068_2019_1447_MOESM1_ESM.xlsx]

## Sheet: Table S1 Raw Data
Additional file 1: Table S1. Label-free LC-MS/MS raw data analysis of cellulosomal fractions. Raw data from MaxQuant analysis of protein intensities before the normalization step. Data were annotated according to the Pseudobacteroides cellulosolvens ATCC 35603 DSM 2993 sequences in UniprotKB.
iBAQ CB_I_1	iBAQ CB_I_2	iBAQ CB_I_3	iBAQ CB_II_1	iBAQ CB_II_2	iBAQ CB_II_3	iBAQ MCC_I_1	iBAQ MCC_I_2	iBAQ MCC_I_3	iBAQ MCC_II_1	iBAQ MCC_II_2	iBAQ MCC_II_3	LFQ CB_I_1	LFQ CB_I_2	LFQ CB_I_3	LFQ CB_II_1	LFQ CB_II_2	LFQ CB_II_3	LFQ MCC_I_1	LFQ MCC_I_2	LFQ MCC_I_2	LFQ MCC_II_1	LFQ MCC_II_2	LFQ MCC_II_3	Peptides	Razor + unique peptides	Unique peptides	Sequence coverage [%]	Unique + razor sequence coverage [%]	Unique sequence coverage [%]	Mol. weight [kDa]	Q-value	Score	Intensity	MS/MS count	Protein IDs	Majority protein IDs
5844500	12402000	11518000	3707100	8340400	8812700	1378600	1152700	2056600	1634300	1081300	1545000	180820000	184230000	236210000	61896000	116010000	212390000	88877000	40741000	77588000	60491000	47626000	40364000	18	18	17	33.5	33.5	32.4	61.326	0	36.145	2022100000	59	A0A0L6JG18;A0A0L6JIG9;A0A0L6JWX2	A0A0L6JG18
8088200	26569000	30311000	80697000	280670000	226520000	19756000	18095000	15422000	90583000	125070000	161320000	158870000	214170000	241520000	957680000	1358200000	1351300000	209680000	257640000	174830000	745910000	777610000	1049900000	14	14	14	77	77	77	18.104	0	188.74	12997000000	132	A0A0L6JG22	A0A0L6JG22
1028300	2697200	0	0	0	0	583960	0	1323400	0	0	169430	24648000	8493800	0	0	0	0	6501600	0	8851200	0	0	3078600	3	3	3	15.8	15.8	15.8	24.678	0	3.9424	75430000	4	A0A0L6JG69	A0A0L6JG69
18309000	23148000	44061000	9486100	17726000	6987500	6071200	1132600	1087800	0	591840	823220	113570000	80965000	207820000	47981000	74753000	36189000	40694000	5588700	7140600	0	2410700	2781900	5	5	5	35.6	35.6	35.6	18.994	0	8.2984	905970000	15	A0A0L6JG72	A0A0L6JG72
5224700	14022000	15762000	528500	2047700	867640	2346500	756740	3344600	638960	0	343290	73254000	159900000	257610000	27689000	39117000	7990300	14624000	13977000	52664000	10436000	0	7194100	10	10	10	29.5	29.5	29.5	41.352	0	36.171	1009400000	25	A0A0L6JG75	A0A0L6JG75
2500200	5940800	5179200	304410	1712800	0	1836800	1671800	2176000	545230	712310	949700	51201000	161350000	75646000	11189000	20499000	0	44118000	54030000	57890000	20715000	27890000	33135000	15	14	13	27	25.9	24.8	62.421	0	24.054	800000000	25	A0A0L6JG92	A0A0L6JG92
10622000	11666000	18244000	2436700	3307900	14617000	0	0	0	0	0	0	93113000	38713000	75884000	33622000	18075000	71691000	0	0	0	0	0	0	6	6	6	45.8	45.8	45.8	16.54	0	7.9805	487140000	10	A0A0L6JG98	A0A0L6JG98
3628500	20208000	18204000	7119900	12836000	16288000	4619200	1104900	4381000	13323000	11013000	6734100	46800000	138350000	137140000	72320000	153120000	126090000	28894000	28079000	39841000	120730000	105030000	108270000	7	7	7	31.1	31.1	31.1	25.77	0	55.484	1672400000	43	A0A0L6JGA3	A0A0L6JGA3
0	889400	894120	277720	460290	0	138890	0	553750	552480	0	0	0	8211600	12658000	8717400	7962100	0	4765700	0	5933400	11506000	0	0	2	2	2	5.5	5.5	5.5	41.747	0.00074683	3.5892	90400000	2	A0A0L6JGA8	A0A0L6JGA8
1153500	3852700	1413800	2326600	10644000	7411800	2547500	631330	4253000	9446700	11633000	4389600	68131000	103830000	42900000	119190000	195100000	248410000	78022000	46365000	136640000	267130000	328250000	111130000	23	23	23	32.3	32.3	32.3	83.392	0	85.202	2567300000	76	A0A0L6JGB5	A0A0L6JGB5
731240	3491000	4856900	8952900	23230000	23781000	1037200	0	675310	9944400	11853000	23721000	35342000	63434000	101650000	223760000	297770000	251670000	30742000	0	18480000	231270000	184500000	251080000	11	11	11	46.2	46.2	46.2	29.6	0	49.234	2582300000	40	A0A0L6JGC9	A0A0L6JGC9
0	0	0	0	1532900	1734300	0	0	153580	0	480030	564940	0	0	0	0	18941000	28037000	0	0	7788700	0	7523200	7707900	5	5	5	15.7	15.7	15.7	49.917	0	6.6511	116110000	5	A0A0L6JGD6	A0A0L6JGD6
305620	737600	230000	0	186830	0	0	0	300490	0	0	243220	11639000	7147200	7892400	0	6341100	0	0	0	6579900	0	0	9301700	4	4	4	6.5	6.5	6.5	61.732	0	4.0553	74139000	4	A0A0L6JGE4	A0A0L6JGE4
0	0	314680	3323400	0	0	372370	300810	612940	9032400	3125200	656270	0	0	3438700	31210000	0	0	2826400	4301900	4282200	34748000	42216000	0	3	3	3	18.7	18.7	18.7	24.599	0	50.29	159640000	6	A0A0L6JGE9	A0A0L6JGE9
0	0	31793	68714	90129	0	0	67886	0	113100	60655	474070	0	0	632190	994070	984720	0	0	1182100	0	1327100	955970	7711100	2	2	2	5.3	5.3	5.3	41.702	0.00072307	3.1913	19940000	3	A0A0L6JGF9	A0A0L6JGF9
1281200	3249100	112420	516130	191510	180110	1757300	2584800	2632200	0	0	167760	64504000	113900000	111070000	70984000	0	0	144990000	150920000	150200000	0	0	75295000	3	3	3	1.8	1.8	1.8	173.65	0.0060893	2.2602	1153200000	10	A0A0L6JGG2	A0A0L6JGG2
0	0	44952	0	0	364770	443910	0	212710	612340	1640700	1520500	0	0	453010	0	0	4137300	6516000	0	1937700	8477600	21978000	17248000	1	1	1	3.1	3.1	3.1	33.549	0.0098103	1.9617	87120000	5	A0A0L6JGK1	A0A0L6JGK1
96223	2038900	225890	7621800	21099000	14428000	71569	0	202820	9316500	5431200	6242500	5936700	38113000	5372200	129630000	401490000	269810000	2664000	0	11704000	212850000	111270000	77169000	13	13	13	34.1	34.1	34.1	45.422	0	60.045	1936400000	41	A0A0L6JGM2	A0A0L6JGM2
1482100	6016700	10783000	4135400	5507200	6173500	8971800	1080000	2842900	2848300	0	0	8489400	9166200	20774000	18395000	15509000	0	22254000	6360500	11024000	11610000	0	0	3	3	3	30.9	30.9	30.9	7.476	0	6.6176	199360000	7	A0A0L6JGM7	A0A0L6JGM7
4298900	28342000	18474000	2153600	11066000	1346500	10606000	651550	7765400	1660600	740510	9050100	40895000	109930000	94282000	25648000	67532000	15900000	80567000	10253000	81988000	19771000	10149000	52699000	7	7	7	35.5	35.5	35.5	20.179	0	29.156	961550000	27	A0A0L6JGM9	A0A0L6JGM9
15373000	60540000	41740000	6243200	8594300	12310000	7789300	2365500	4148400	5316700	1605500	2078000	286210000	881520000	336660000	70402000	104290000	224370000	132350000	61786000	50111000	95832000	15925000	32605000	12	12	12	34.1	34.1	34.1	38.862	0	70.175	3530200000	37	A0A0L6JGN3	A0A0L6JGN3
0	404090	209940	1084300	550020	810060	205540	0	211140	524510	330700	0	0	3601400	3978500	20957000	7397400	11146000	6387200	0	2883300	5069100	8467000	0	4	4	4	10.6	10.6	10.6	46.854	0	5.3347	95267000	5	A0A0L6JGN7	A0A0L6JGN7
0	1091700	0	0	0	0	0	0	173450	0	0	0	0	14388000	0	0	0	0	0	0	0	0	0	0	3	3	3	7.4	7.4	7.4	44.166	0	4.6739	30363000	2	A0A0L6JGN9	A0A0L6JGN9
25181000	92190000	100480000	22832000	20040000	29537000	12316000	2035700	16616000	17282000	6355500	8480400	254020000	504250000	704420000	259920000	129930000	370240000	147410000	32087000	122850000	161840000	65277000	77904000	7	7	7	25.4	25.4	25.4	27.079	0	40.234	4240100000	46	A0A0L6JGP6	A0A0L6JGP6
251060	2448500	1885100	628900	3279100	1575600	172380	0	553540	1695600	715670	473070	11897000	26059000	11363000	16013000	21143000	23061000	8831100	0	8184100	22068000	14819000	17573000	5	5	5	13.6	13.6	13.6	42.792	0	9.0274	300930000	12	A0A0L6JGQ0	A0A0L6JGQ0
2625400	8059800	2974500	13167000	31570000	20499000	844240	406480	3626900	9007000	9306600	21149000	115580000	147290000	69963000	501350000	472920000	400920000	53367000	28808000	169280000	249240000	221360000	364600000	19	19	19	32.5	32.5	32.5	68.388	0	76.58	4313200000	90	A0A0L6JGQ2	A0A0L6JGQ2
4666100	6766400	5179200	200630	1043400	311860	3391600	718690	1577200	328510	310090	0	166240000	71989000	53886000	12019000	22760000	0	55105000	20378000	26219000	16355000	15396000	0	9	9	9	15	15	15	59.968	0	18.288	661330000	15	A0A0L6JGQ4	A0A0L6JGQ4
1870700000	1180000000	1976600000	304670000	415240000	915920000	28762000	41696000	96089000	11317000	18435000	35754000	18171000000	5574100000	10987000000	2057800000	2137400000	3814000000	181680000	412920000	640500000	63933000	106940000	234480000	11	11	11	93.6	93.6	93.6	13.097	0	101.45	62057000000	103	A0A0L6JGQ9	A0A0L6JGQ9
11033000	35282000	21564000	13207000	27044000	27471000	2558400	1590900	11168000	4721500	1976900	5434200	266900000	416040000	346140000	410460000	359420000	466080000	92737000	69685000	245750000	115020000	82548000	124270000	24	24	24	55	55	55	48.16	0	81.339	4891500000	111	A0A0L6JGR1	A0A0L6JGR1
124670000	377240000	216320000	13400000	34188000	26872000	55470000	9322100	80048000	6205000	1986500	9694700	2399200000	3300600000	2280600000	254930000	507660000	455910000	574700000	202850000	816540000	113020000	40188000	112450000	20	20	20	55.4	55.4	55.4	28.264	0	187.55	17198000000	141	A0A0L6JGR4	A0A0L6JGR4
1146300	4387200	3628600	3666100	5552900	5685300	361240	41036	1980900	290920	727990	631410	72723000	143110000	151910000	203630000	152290000	273570000	51740000	9415400	96142000	10619000	30245000	32381000	22	22	22	18	18	18	130.62	0	58.529	1882700000	68	A0A0L6JGS3	A0A0L6JGS3
0	0	0	2888300	6378100	10144000	0	0	0	937220	4344200	0	0	0	0	27412000	24848000	66952000	0	0	0	17303000	27317000	0	4	4	4	16.2	16.2	16.2	17.696	0	5.0654	246920000	5	A0A0L6JGS4	A0A0L6JGS4
159150000	518320000	313950000	175150000	456060000	305220000	64562000	23734000	67243000	104980000	42072000	173040000	1923300000	3642400000	2439600000	2609900000	2550300000	2745300000	665040000	305300000	661210000	1216100000	567720000	2209700000	25	25	25	73	73	73	24.173	0	225.84	36052000000	285	A0A0L6JGS6	A0A0L6JGS6
167300	745480	851210	357450	2311000	0	0	0	0	0	0	0	4438700	8223900	8537900	9415900	17266000	0	0	0	0	0	0	0	2	2	2	5.7	5.7	5.7	35.336	0	4.1211	79785000	4	A0A0L6JGT5	A0A0L6JGT5
864470	9405400	24873000	3413500	6019600	11541000	3043500	697620	7980600	1800000	9148200	4692500	14916000	43442000	161890000	51754000	38122000	76175000	24411000	12704000	38502000	20222000	43293000	22165000	6	6	6	46.9	46.9	46.9	17.71	0	92.314	834790000	20	A0A0L6JGT6	A0A0L6JGT6
2627700	17465000	10006000	8463000	12534000	16634000	0	0	280660	1208800	1701300	1423300	35280000	244850000	107690000	246130000	177700000	233820000	0	0	5299000	15210000	22749000	14649000	19	19	19	40	40	40	45.038	0	108.02	1736300000	43	A0A0L6JGT8	A0A0L6JGT8
1750200	5641300	3450500	621140	0	0	531790	225490	976200	0	0	729310	23352000	53285000	31182000	23552000	0	0	11273000	0	10697000	0	0	11775000	5	5	5	18.9	18.9	18.9	34.904	0	14.928	250670000	14	A0A0L6JGU1	A0A0L6JGU1
3333200	3200700	6685900	26538000	61858000	74317000	0	490050	1137800	34200000	18359000	48768000	178580000	15665000	25649000	365830000	336350000	158320000	0	14987000	9282100	149480000	130810000	224680000	11	11	11	43.7	43.7	43.7	21.37	0	21.336	2510000000	31	A0A0L6JGU8	A0A0L6JGU8
0	241550	848380	165240	186430	85443	0	0	224240	130390	406520	313190	0	4806400	16865000	15392000	4082800	3897400	0	0	6840700	10365000	8061800	5445900	4	4	4	7.1	7.1	7.1	72.989	0	4.2786	114460000	4	A0A0L6JGV0	A0A0L6JGV0
1612300	7252300	4190400	10065000	19684000	21819000	3285100	1650200	5862500	12010000	10335000	12521000	55934000	84961000	67712000	264930000	317590000	471990000	60566000	21939000	136530000	303650000	291370000	228890000	20	20	20	43.9	43.9	43.9	53.458	0	45.365	3418900000	66	A0A0L6JGV6	A0A0L6JGV6
0	0	0	0	6504600	0	0	0	0	0	0	0	0	0	0	0	30612000	0	0	0	0	0	0	0	2	2	2	10	10	10	26.578	0	6.2292	58541000	3	A0A0L6JGW5	A0A0L6JGW5
11343000	33414000	23831000	14395000	16482000	18064000	7045500	1937400	12285000	6219000	4340400	5848600	407040000	441090000	418450000	360610000	236710000	373560000	190580000	40920000	212200000	173550000	116230000	91527000	18	18	18	45.4	45.4	45.4	45.885	0	75.219	4501000000	85	A0A0L6JGW7	A0A0L6JGW7
9456400	13346000	4582500	56574000	100330000	98383000	4406500	3913000	2215100	33018000	22797000	100550000	247210000	85820000	61328000	903010000	806040000	1099700000	45415000	41442000	25434000	594960000	338380000	928030000	13	13	13	49.1	49.1	49.1	35.286	0	48.289	8541800000	69	A0A0L6JGX2	A0A0L6JGX2
0	3185000	6464700	2529800	15591000	3453400	0	0	0	0	0	0	0	12647000	14277000	11977000	26839000	8280100	0	0	0	0	0	0	3	3	3	38.1	38.1	38.1	7.7788	0	4.5527	124900000	7	A0A0L6JGX5	A0A0L6JGX5
11091000	20708000	17667000	64219000	170490000	130130000	10355000	2978200	8049900	68562000	101890000	105520000	827510000	666560000	695670000	3228700000	3439200000	3178900000	566340000	237750000	413920000	2347300000	2841200000	3015900000	35	35	35	44.1	44.1	44.1	76.865	0	169.97	32736000000	291	A0A0L6JGY9	A0A0L6JGY9
3660100	5129400	2576600	153280	0	0	108780	0	1934400	0	0	234820	206070000	173000000	94172000	0	0	0	0	0	68204000	0	0	16329000	22	22	22	21.2	21.2	21.2	117.59	0	53.974	800250000	36	A0A0L6JGZ3	A0A0L6JGZ3
11012000	25068000	20003000	9222100	10001000	3025100	12561000	4269500	15408000	6173600	3299900	6148500	724560000	788030000	752320000	700270000	358500000	251080000	906100000	346960000	767650000	401080000	245250000	386390000	48	48	47	44.8	44.8	44.1	115.59	0	233.07	9338300000	234	A0A0L6JGZ5	A0A0L6JGZ5
226570	233060	223770	0	0	44336	126240	0	119640	0	0	0	24272000	13711000	14648000	0	0	2875600	10853000	0	7318300	0	0	0	1	1	1	0.5	0.5	0.5	177.9	0.00072674	3.2389	101260000	4	A0A0L6JH24	A0A0L6JH24
77710000	145280000	127430000	22493000	33937000	15981000	212300000	264420000	155430000	63290000	65686000	77150000	4215800000	3764900000	4085200000	1366000000	961770000	895070000	7445700000	10160000000	5108000000	2240700000	1966700000	2295300000	39	39	39	40.2	40.2	40.2	98.967	0	323.31	59272000000	458	A0A0L6JH33;A0A0L6JN80	A0A0L6JH33
0	317860	621670	1575800	2387800	0	753920	0	201050	2270600	0	280660	0	21846000	17622000	34208000	39055000	0	22240000	0	20062000	37483000	0	23513000	2	2	2	2.7	2.7	2.7	61.249	0.009247	2.0477	302740000	8	A0A0L6JH34	A0A0L6JH34
12223000	8106700	21418000	0	2094300	44305	4785900	2360000	6852500	517390	174820	0	149710000	229020000	415200000	0	95373000	24646000	82109000	63476000	245080000	52342000	0	0	13	13	13	20.3	20.3	20.3	71.382	0	29.009	1933000000	22	A0A0L6JH40	A0A0L6JH40
1759500	13087000	9739000	23985000	47726000	15985000	337700	3250500	4284200	6947300	1401700	49092000	26896000	120930000	114560000	247590000	369650000	272330000	17593000	54477000	14231000	158080000	33565000	365070000	9	9	9	35.9	35.9	35.9	29.322	0	37.121	2841500000	34	A0A0L6JH50	A0A0L6JH50
0	0	28944	682750	63484	0	0	0	0	0	0	785700	0	0	0	20408000	0	0	0	0	0	0	0	12215000	3	3	3	6.8	6.8	6.8	52.09	0	4.7029	43705000	3	A0A0L6JH53	A0A0L6JH53
9528200	23259000	24774000	1269000	3665500	4545000	7303800	981080	8464900	2242400	484270	1439900	206440000	250550000	235190000	32701000	41848000	73813000	50961000	48464000	111190000	41709000	9492100	26560000	13	13	13	35.6	35.6	35.6	37.653	0	42.529	1671200000	39	A0A0L6JH56	A0A0L6JH56
286700000	783110000	493680000	31330000	24311000	12933000	148720000	191510000	286500000	78819000	36564000	72184000	5930800000	8921300000	6317000000	256830000	308680000	245000000	3188800000	4476800000	3412500000	357210000	385340000	910750000	17	17	17	21.2	21.2	21.2	76.896	0	107.01	51374000000	185	A0A0L6JH74	A0A0L6JH74
39996000	156100000	22000000	0	31456000	0	4966300	0	7742200	0	0	0	109880000	255160000	40651000	0	50575000	0	18332000	0	17558000	0	0	0	3	3	3	18.6	18.6	18.6	9.5524	0.00072993	3.3182	786780000	8	A0A0L6JH82	A0A0L6JH82
50609000	108100000	126750000	15984000	24966000	23326000	42980000	31648000	23845000	7690800	6874500	3458000	1268600000	997370000	1390800000	243680000	204430000	676260000	655380000	570110000	383110000	41168000	48324000	23578000	15	15	15	48.8	48.8	48.8	35.307	0	261.61	9324700000	72	A0A0L6JH87	A0A0L6JH87
8308800	16937000	7336100	1058600	3154900	592360	17579000	8506000	12857000	4351000	4124800	11065000	155730000	152450000	132090000	96533000	158710000	36303000	359140000	185800000	341500000	414460000	468580000	404830000	13	13	13	16	16	16	113.32	0	49.813	4218300000	51	A0A0L6JHA5	A0A0L6JHA5
0	1143100	0	481340	5439000	13057000	0	0	0	0	1553600	0	0	0	0	0	0	48575000	0	0	0	0	0	0	3	3	3	29.5	29.5	29.5	10.709	0	5.3003	130040000	3	A0A0L6JHA6	A0A0L6JHA6
21624000	29853000	21276000	8959300	31273000	27895000	8820700	2319800	14066000	9581900	9005800	8006600	366720000	324280000	265610000	250900000	339020000	377380000	264760000	73503000	221290000	163820000	202860000	114760000	21	21	21	37.8	37.8	37.8	52.851	0	98.763	4624400000	108	A0A0L6JHB9	A0A0L6JHB9
2904100	16690000	6161600	11722000	25059000	25210000	1526700	627010	3470500	5261300	8834100	5228100	144720000	303490000	161690000	400250000	543700000	512470000	77387000	37894000	151310000	211080000	233000000	163970000	27	27	27	38.4	38.4	38.4	76.497	0	157.35	4507800000	83	A0A0L6JHC1	A0A0L6JHC1
0	323980	356990	3897500	9753600	10672000	0	0	0	6609600	6145800	6277600	0	13239000	15166000	44128000	35661000	32711000	0	0	0	45642000	32064000	38953000	3	3	3	20.3	20.3	20.3	17.397	0	5.023	396340000	4	A0A0L6JHC2	A0A0L6JHC2
1827300	6832800	2406200	14092000	31367000	24516000	675480	830100	3157200	9969300	10817000	13659000	27829000	90869000	26480000	343860000	281530000	359680000	22051000	40391000	56859000	155010000	139400000	139680000	11	11	11	25	25	25	40.272	0	21.367	2643300000	42	A0A0L6JHC3	A0A0L6JHC3
0	1112500	2922200	14553000	48984000	56094000	647530	0	1274500	24797000	20590000	30472000	0	7134300	10342000	106960000	173420000	228120000	4036400	0	5786700	138320000	105500000	122260000	4	4	4	35.3	35.3	35.3	12.905	0	79.897	1410100000	16	A0A0L6JHC5	A0A0L6JHC5
37362000	95754000	91770000	7670000	22683000	5798100	164620000	238080000	94358000	50739000	58859000	26153000	954570000	1102500000	1210600000	191720000	294930000	297680000	2755900000	5442700000	1195800000	717180000	1473300000	448940000	19	18	18	31.6	30.4	30.4	54.186	0	146.32	20559000000	117	A0A0L6JHC8	A0A0L6JHC8
2197700	12319000	7455300	19234000	56086000	33753000	1862700	0	1143900	12459000	4807000	2432600	72483000	97549000	109500000	351600000	551470000	278700000	28813000	0	21522000	143580000	102560000	21397000	14	14	14	47.5	47.5	47.5	30.11	0	57.575	2767500000	57	A0A0L6JHD5	A0A0L6JHD5
6905900	17141000	5828800	985440	259890	0	3290100	223000	3728500	352160	0	107760	124450000	343060000	83110000	19457000	7270800	0	54863000	8405200	42023000	15893000	0	2028200	12	12	12	26.3	26.3	26.3	54.669	0	29.197	1009400000	30	A0A0L6JHE1	A0A0L6JHE1
22500000	72207000	148600000	33053000	120160000	71382000	0	1269400	5030500	3986400	0	0	58943000	103480000	414640000	70743000	308480000	214560000	0	5407400	11200000	10348000	0	0	3	3	3	48.3	48.3	48.3	10.308	0	72.748	1912700000	11	A0A0L6JHE2	A0A0L6JHE2
8271800	12071000	10177000	27637000	55998000	28489000	26015000	10480000	25186000	92795000	136150000	101550000	535560000	485740000	438740000	1926300000	1253900000	1131200000	1009900000	728750000	1238700000	2468800000	3324000000	2268600000	36	36	36	30.5	30.5	30.5	111.36	0	323.31	24067000000	183	A0A0L6JHE3	A0A0L6JHE3
61748000	91645000	220090000	12831000	13178000	19965000	36165000	43864000	53551000	4926600	9489600	10172000	781230000	648340000	2025600000	196890000	148330000	223430000	492460000	652280000	516560000	89550000	137590000	157070000	19	19	19	58.4	58.4	58.4	34.112	0	126.54	8664400000	101	A0A0L6JHE5	A0A0L6JHE5
2073600	8740400	4618900	3386500	1622100	1917100	2003600	1618900	6020800	3500000	3405400	2040500	33219000	38594000	21778000	46326000	22324000	25714000	23874000	33028000	27105000	40424000	48559000	18360000	4	4	3	14.8	14.8	11.3	38.137	0	6.6051	532320000	12	A0A0L6JHE9	A0A0L6JHE9
10999000	8989500	21691000	1339000	1576700	2938400	0	0	0	77990	0	0	156720000	66441000	233850000	11920000	7982300	20459000	0	0	0	976350	0	0	9	9	9	39.8	39.8	39.8	22.552	0	17.376	714160000	19	A0A0L6JHF0	A0A0L6JHF0
14096000	24477000	30926000	1323000	2073000	1928700	5745000	1558300	9201900	1275600	71326	393840	411380000	263670000	567570000	22022000	27371000	75004000	81735000	42929000	135860000	16794000	14364000	11918000	18	16	16	29.9	28.2	28.2	51.332	0	33.708	2419800000	40	A0A0L6JHF2	A0A0L6JHF2
1010000	10153000	11704000	13120000	36336000	69704000	0	1087300	2823600	3792300	1545400	0	12600000	39245000	35547000	144950000	278130000	634060000	0	13238000	24362000	35583000	18114000	0	12	12	12	48.6	48.6	48.6	21.097	0	106.64	1966600000	35	A0A0L6JHF4	A0A0L6JHF4
7737900	20953000	17648000	14156000	43026000	49707000	15425000	3089500	50669000	48351000	40615000	61286000	450050000	394720000	403310000	803080000	822300000	967690000	375720000	189250000	843310000	1553900000	1171600000	1500300000	28	25	22	53.9	50.1	44.5	58.3	0	263.76	14534000000	169	A0A0L6JHF8;A0A0L6JXW1;REV__A0A0L6JSV7	A0A0L6JHF8
0	0	219690	0	0	0	0	0	0	0	0	0	0	0	3892700	0	0	0	0	0	0	0	0	0	1	1	1	4	4	4	50.194	0.0021277	2.8236	6371000	1	A0A0L6JHF9	A0A0L6JHF9
3427600	2721100	1037000	216790	0	0	3323400	900930	1137300	0	0	3956700	19030000	22593000	15388000	0	0	0	52270000	17305000	0	0	0	70231000	3	3	3	8.6	8.6	8.6	35.825	0	3.7537	284260000	6	A0A0L6JHG7	A0A0L6JHG7
897690	2660600	3719600	4212100	30347000	12932000	1239100	202280	0	11659000	12302000	15305000	20806000	43096000	70226000	190850000	354850000	295450000	36278000	12906000	0	115430000	140610000	195380000	10	10	9	19.5	19.5	18.1	49.654	0	79.928	2386900000	40	A0A0L6JHI0	A0A0L6JHI0
5573200	2729700	1460400	0	672000	0	1239300	168940	1623600	0	0	118350	50839000	47555000	33493000	0	0	0	0	28886000	35213000	0	0	0	7	7	7	25.5	25.5	25.5	35.494	0	9.4788	285300000	8	A0A0L6JHI3	A0A0L6JHI3
0	540700	0	0	0	0	834510	799560	526120	0	0	168890	0	12165000	0	0	0	0	15577000	21428000	15550000	0	0	12113000	3	3	3	6.4	6.4	6.4	80.689	0	5.835	97572000	3	A0A0L6JHI9	A0A0L6JHI9
10184000	21743000	25632000	16300000	33040000	28169000	22560000	33523000	20118000	38520000	69097000	52352000	413740000	299270000	416050000	717780000	434690000	382480000	417610000	814710000	431190000	759290000	1013100000	698670000	18	18	17	33.3	33.3	32.2	59.404	0	92.897	9652200000	123	A0A0L6JHJ2	A0A0L6JHJ2
4563400	6864000	7260100	1512300	1141600	820860	8563300	7180700	9586000	1627800	1124300	1986900	512600000	459000000	403310000	223270000	43518000	96870000	950670000	825860000	892090000	273980000	186550000	173240000	64	64	64	27	27	27	290.57	0	323.31	6685600000	207	A0A0L6JHJ4	A0A0L6JHJ4
0	0	0	3281600	15448000	8418900	0	0	0	4446400	962360	0	0	0	0	14173000	15737000	18780000	0	0	0	9535700	1740900	0	1	1	1	22.5	22.5	22.5	7.8729	0	17.35	97672000	3	A0A0L6JHJ5	A0A0L6JHJ5
744080	4669300	1963900	1318800	11617000	11268000	0	0	0	4113800	6133800	0	4919900	16954000	8101600	0	28785000	28904000	0	0	0	15740000	22470000	0	2	2	2	36.7	36.7	36.7	5.6554	0.00072886	3.2903	209140000	5	A0A0L6JHK6	A0A0L6JHK6
0	4836500	3681700	3350600	14861000	2380100	4508000	8753000	1006100	12028000	3177900	4632400	0	21817000	13802000	36819000	49476000	19932000	31715000	49865000	6514800	57894000	25029000	46335000	3	3	3	25.3	25.3	25.3	17.264	0	17.172	505730000	8	A0A0L6JHL2	A0A0L6JHL2
3624600	16208000	12597000	13174000	22030000	30716000	15342000	32868000	5996200	22801000	24155000	23148000	74231000	87243000	96495000	201760000	153490000	231210000	207090000	340530000	55401000	224970000	258340000	185500000	8	8	8	26.4	26.4	26.4	26.472	0	18.668	2894600000	25	A0A0L6JHL4	A0A0L6JHL4
5481200	11375000	7098600	66328	0	0	9403700	9855000	12187000	1849500	946140	4297700	88968000	144980000	76305000	2008300	0	0	221140000	223220000	308780000	40553000	19594000	40854000	15	8	8	32.9	18.4	18.4	52.702	0	227.81	1626600000	35	A0A0L6JHM1	A0A0L6JHM1
400170	1384800	1096700	172940	0	666310	151660	0	402170	2370700	236670	0	14438000	26026000	21739000	12222000	0	15927000	15429000	0	9934700	29777000	7625500	0	5	5	5	8.5	8.5	8.5	56.491	0	15.878	220230000	11	A0A0L6JHN0	A0A0L6JHN0
7881200	25202000	6069000	12101000	32583000	37117000	0	0	0	6998500	10901000	1555900	26184000	35226000	9530500	78043000	73410000	153320000	0	0	0	33752000	41621000	7617800	5	5	5	47.6	47.6	47.6	11.716	0	11.872	702040000	17	A0A0L6JHN1	A0A0L6JHN1
894730	6618800	1436600	1518800	520830	355740	1102700	577350	1059600	334030	842670	605190	25838000	27252000	23158000	17219000	0	0	23284000	17519000	21453000	0	0	0	3	3	3	9.4	9.4	9.4	33.603	0	5.1987	269740000	6	A0A0L6JHN5	A0A0L6JHN5
67827	117660	294270	178870	1308700	0	182300	0	158650	372890	0	904630	3824000	3950600	5735100	8021800	11849000	0	8613200	0	7588500	0	0	10377000	7	7	7	15.3	15.3	15.3	55.436	0	15.714	107570000	12	A0A0L6JHN6	A0A0L6JHN6
137430	161810	0	3194900	3490700	2764100	0	0	0	1352400	2287500	261560	2510100	1745300	0	51914000	34816000	33705000	0	0	0	18821000	25900000	6960600	2	2	2	8	8	8	32.662	0	5.1327	245710000	9	A0A0L6JHN7	A0A0L6JHN7
157810000	274850000	266570000	126510000	272750000	297480000	151650000	168460000	152710000	279320000	438300000	265960000	10158000000	7913700000	9014500000	7913900000	8114100000	9127100000	7347200000	10178000000	6388700000	12122000000	16297000000	9086800000	53	53	51	55.2	55.2	53.1	118.15	0	323.31	174000000000	921	A0A0L6JHP0	A0A0L6JHP0
8419700	36885000	25116000	10374000	48838000	31261000	6598500	4538200	5318900	11359000	9492500	8264400	305340000	520790000	574830000	366600000	851430000	720460000	285170000	233120000	260190000	363760000	426610000	222040000	28	28	28	52.5	52.5	52.5	58.813	0	120.14	8052200000	115	A0A0L6JHP1	A0A0L6JHP1
12506000	42500000	44643000	8363800	36370000	23069000	29657000	42462000	14731000	42263000	43252000	57297000	628340000	879770000	885130000	278930000	603730000	597320000	864600000	1467400000	468850000	1070300000	957570000	1158300000	25	25	25	27.6	27.6	27.6	93.143	0	148.6	14296000000	176	A0A0L6JHP4	A0A0L6JHP4
245490000	116330000	151900000	51494000	22225000	0	181430000	154170000	70129000	34291000	0	17506000	905780000	449990000	520040000	209310000	77160000	0	517290000	811810000	427070000	158450000	0	109020000	4	3	3	20.2	15.3	15.3	19.65	0	11.534	5224800000	26	A0A0L6JHP5	A0A0L6JHP5
2164700	0	0	1126600	639040	0	0	0	0	1031900	387410	0	53470000	0	0	15112000	21162000	0	0	0	0	11266000	16044000	0	2	2	2	4.7	4.7	4.7	47.83	0.00074239	3.5325	133740000	2	A0A0L6JHP6	A0A0L6JHP6
0	965740	411030	0	0	0	0	206190	0	0	0	0	0	6894300	3264900	0	0	0	0	2681500	0	0	0	0	1	1	1	3.9	3.9	3.9	32.388	0.0021505	3.055	20578000	4	A0A0L6JHP7	A0A0L6JHP7
0	0	0	244750	764270	0	0	0	0	2149600	2098300	1927400	0	0	0	3542200	5825600	0	0	0	0	19102000	17890000	13657000	4	4	4	27.5	27.5	27.5	19.849	0	7.1783	86211000	7	A0A0L6JHP8	A0A0L6JHP8
7506400	7348500	9512800	717580	1075400	1072300	7447600	4446500	9160100	2187900	1931000	4094300	1417000000	760160000	1042000000	233900000	198730000	230050000	1092200000	877870000	1170700000	532730000	404440000	578850000	81	81	81	20.2	20.2	20.2	435	0	311.9	11639000000	278	A0A0L6JHR0	A0A0L6JHR0
76147000	163660000	186420000	12507000	43094000	27530000	139870000	116040000	105580000	49106000	65075000	34451000	1681400000	1784300000	2559400000	270720000	471470000	397180000	2331400000	2505100000	1966000000	729470000	944110000	643690000	16	16	16	37.4	37.4	37.4	38.268	0	160.21	22429000000	99	A0A0L6JHR3	A0A0L6JHR3
18305000	20346000	15255000	929350	949220	827090	4901000	1937700	11274000	450090	0	914290	481690000	315930000	265840000	43954000	19856000	36255000	78454000	56806000	237890000	15170000	0	11587000	16	16	16	38.4	38.4	38.4	40.482	0	70.778	2130500000	47	A0A0L6JHR6	A0A0L6JHR6
36016000	115290000	178430000	133880000	178270000	295450000	163880000	84419000	190660000	221370000	84047000	304210000	945850000	1313400000	2300600000	2040100000	1938100000	3788500000	2818600000	2164600000	3112500000	3245100000	1443900000	4557300000	24	24	24	50.2	50.2	50.2	53.65	0	323.31	43690000000	331	A0A0L6JHR7	A0A0L6JHR7
21645000	43874000	45852000	19144000	18392000	23110000	49162000	60980000	41096000	28237000	24941000	51736000	1240400000	1164700000	1479600000	935300000	588050000	819420000	1870000000	3397700000	1488000000	1076100000	1034400000	1483900000	43	37	37	43.4	38.1	38.1	119.03	0	323.31	23977000000	332	A0A0L6JHS0	A0A0L6JHS0
875610	1291700	3499600	17971000	19935000	23769000	2272800	190970	1688100	5170300	6003200	4662700	9096200	7593600	11718000	158810000	130280000	130040000	19257000	2466900	9356300	44109000	39591000	31672000	7	7	7	35.2	35.2	35.2	20.323	0	150.1	873310000	26	A0A0L6JHS1	A0A0L6JHS1
6411400	18936000	11829000	24887000	44015000	27487000	17067000	22094000	9664500	54387000	66131000	71521000	470420000	560220000	430500000	1834100000	1356900000	1247100000	833160000	1043600000	363850000	2484400000	2892700000	2109000000	46	45	40	42.9	41.7	37.8	119.25	0	292.01	22466000000	297	A0A0L6JHS2	A0A0L6JHS2
4461600	5741400	2598500	4748500	8685600	2713500	83393000	378750	2556000	2900000	2442100	1856000	192700000	341220000	174000000	376470000	296090000	95574000	273860000	63908000	180060000	139790000	91607000	94468000	7	7	7	17.7	17.7	17.7	45.16	0	17.7	3061900000	23	A0A0L6JHS4	A0A0L6JHS4
75167000	155220000	188760000	21898000	32157000	29059000	354990000	439850000	272370000	120860000	139640000	145660000	1904200000	2118800000	2782600000	707520000	520150000	861770000	6612400000	8321400000	4612800000	2411200000	2578900000	2179100000	22	22	22	41.5	41.5	41.5	54.695	0	288.56	47415000000	227	A0A0L6JHS5	A0A0L6JHS5
333570	320740	398270	282740	5169400	2212700	0	70651	245500	2637900	3175600	793490	16536000	0	0	0	118150000	36783000	0	0	0	38702000	43661000	22858000	4	4	4	11.3	11.3	11.3	47.314	0	4.5145	469220000	5	A0A0L6JHS6	A0A0L6JHS6
699100	1137600	1066000	0	0	0	0	0	524650	0	0	0	13228000	7190800	10967000	0	0	0	0	0	11143000	0	0	0	3	3	3	12.9	12.9	12.9	35.901	0	9.6635	61693000	5	A0A0L6JHT3	A0A0L6JHT3
3865300	4857900	7026500	865600	282280	570630	6217600	5957900	7383700	1049700	1322000	1142400	154290000	90391000	147570000	45531000	7577600	28068000	249730000	267020000	233880000	53469000	45966000	35459000	20	16	16	26.2	22.6	22.6	90.733	0	71.665	1783800000	47	A0A0L6JHT5	A0A0L6JHT5
5181200	5152700	7449600	2530600	1160000	767040	4565000	1447800	2746800	2139900	161730	675170	187800000	82061000	54115000	106630000	14859000	36213000	128570000	31514000	58653000	23218000	22126000	17301000	13	13	13	28.9	28.9	28.9	56.253	0	77.244	1019300000	27	A0A0L6JHT6	A0A0L6JHT6
28447000	84452000	61506000	3337300	7645400	3648500	89552000	98020000	78804000	17595000	15492000	25956000	1137200000	1023900000	916140000	157670000	100370000	87667000	1464300000	2246700000	1247300000	266340000	306270000	404900000	12	12	12	20	20	20	70.412	0	163.92	12347000000	93	A0A0L6JHT7	A0A0L6JHT7
98325000	198020000	145560000	32037000	29709000	15217000	80623000	31542000	120760000	30903000	19105000	30919000	3412700000	3296200000	3093300000	1324500000	707530000	520890000	2716200000	1469900000	3473100000	748900000	492930000	906460000	37	37	37	59.1	59.1	59.1	60.256	0	323.31	31644000000	251	A0A0L6JHT9	A0A0L6JHT9
1385100	18367000	23763000	8590200	18588000	12204000	19958000	45074000	17629000	8272900	5304700	12964000	77160000	284920000	272890000	212100000	190150000	209480000	392280000	798460000	262730000	101700000	83514000	207160000	13	13	13	24.7	24.7	24.7	51.761	0	78.529	4226200000	53	A0A0L6JHU2	A0A0L6JHU2
23558000	59193000	39786000	52515000	221910000	93149000	23035000	23231000	16079000	105270000	63889000	79634000	125730000	199470000	138410000	384840000	414190000	284130000	136720000	92743000	76125000	285810000	294690000	175810000	4	4	4	36.9	36.9	36.9	11.671	0	118.75	4006200000	33	A0A0L6JHU6	A0A0L6JHU6
5111900	13881000	10568000	7490100	20106000	10432000	4616700	2451100	2216700	4862300	2568200	2858500	242360000	295880000	257880000	243360000	369270000	235560000	176020000	129960000	92686000	169870000	78576000	81151000	19	17	17	28.3	26.6	26.6	77.281	0	42.015	3573700000	43	A0A0L6JHU9	A0A0L6JHU9
2718000	2755700	3167100	1865500	0	0	709140	545520	1047400	0	0	0	28090000	18201000	11576000	17649000	0	0	9379100	11889000	7379200	0	0	0	3	3	3	23.9	23.9	23.9	21.07	0	6.2807	140890000	5	A0A0L6JHV1	A0A0L6JHV1
0	0	0	1711200	2566000	12130000	0	0	0	1960200	3270900	2319200	0	0	0	43217000	26799000	22561000	0	0	0	31061000	39422000	39177000	5	5	5	27.2	27.2	27.2	24.72	0	29.275	311450000	9	A0A0L6JHV4	A0A0L6JHV4
2527300	6582500	3104500	2019700	5782000	3417000	2615200	1322800	1592200	3131200	2480700	3844500	15793000	23513000	39079000	30443000	49072000	52803000	32200000	39925000	17476000	40803000	39911000	40659000	6	6	6	20.7	20.7	20.7	34.881	0	33.317	614710000	27	A0A0L6JHV6	A0A0L6JHV6
0	0	0	0	377700	3800100	315100	18031000	159680	151820	325650	307690	0	0	0	0	3917700	0	5383400	0	2778200	2446400	0	3828600	5	5	5	12.9	12.9	12.9	40.765	0	6.1096	492850000	6	A0A0L6JHV8	A0A0L6JHV8
0	2621900	1533700	4832300	25841000	10332000	0	0	69382	5009000	300700	2139600	0	54561000	22630000	23431000	151810000	127760000	0	0	3882900	20568000	15688000	18844000	8	8	8	32	32	32	27.95	0	81.068	737510000	17	A0A0L6JHV9	A0A0L6JHV9
689860	2014100	1218000	366480	6027600	1186800	0	0	0	0	0	1179100	3178700	7242900	4873300	1967300	20640000	3336500	0	0	0	0	0	2472300	1	1	1	17.1	17.1	17.1	8.6337	0.0067295	2.2017	76092000	3	A0A0L6JHW2	A0A0L6JHW2
0	1001200	560150	1042100	1857900	4278400	893780	749270	0	1339200	15028000	661100	0	19516000	16188000	14762000	33283000	61595000	22196000	40300000	0	43983000	45607000	25921000	5	5	5	11.4	11.4	11.4	42.566	0	17.662	493390000	11	A0A0L6JHW3	A0A0L6JHW3
522900000	625220000	586680000	140240000	281050000	105730000	293370000	190000000	321890000	189820000	192010000	197130000	12628000000	7473700000	8025200000	3505200000	2414700000	1705500000	5786800000	3473400000	4688300000	2265300000	2146800000	2647800000	31	31	31	67.6	67.6	67.6	37.972	0	323.31	80212000000	362	A0A0L6JHW6	A0A0L6JHW6
434990	2312500	1550000	304310	1025100	531190	1076600	98640	924460	290230	252970	0	14228000	24814000	25500000	10797000	15228000	13262000	17595000	6074700	16082000	10830000	9945900	0	7	7	7	15.2	15.2	15.2	50.939	0	10.23	246430000	8	A0A0L6JHW8	A0A0L6JHW8
359370	625490	903250	0	0	0	0	7110.6	212080	0	0	0	20995000	20174000	19609000	0	0	0	0	1862200	6866600	0	0	0	4	4	4	4.3	4.3	4.3	87.708	0.0007215	3.1642	103260000	8	A0A0L6JHX0	A0A0L6JHX0
0	0	0	2255300	3230500	0	0	0	0	996330	0	637120	0	0	0	0	11433000	0	0	0	0	0	0	7326400	3	3	3	19.4	19.4	19.4	14.483	0.007348	2.1393	64074000	1	A0A0L6JHX3	A0A0L6JHX3
0	911810	1499700	7708500	7471800	3476300	1580400	1358600	2278700	7943500	4504600	2815700	0	8496200	8928500	77500000	23824000	27490000	17986000	26700000	24077000	51617000	45408000	23478000	5	5	5	20.1	20.1	20.1	20.705	0	8.1172	457050000	8	A0A0L6JHX5	A0A0L6JHX5
979160	1448100	2536200	12110000	62801000	33214000	0	0	242580	16719000	21834000	11390000	54557000	14984000	45759000	224150000	616380000	288150000	0	0	8772700	177170000	215660000	69294000	13	13	13	30.9	30.9	30.9	40.956	0	41.009	2938900000	35	A0A0L6JHX8	A0A0L6JHX8
0	0	0	5187600	0	0	0	0	0	0	0	0	0	0	0	479000000	0	0	0	0	0	0	0	0	2	2	2	1.2	1.2	1.2	158.82	0.0048309	2.4526	482450000	2	A0A0L6JHY6	A0A0L6JHY6
1706400	2879600	3131300	1968400	7035100	8328600	649510	173090	130190	2145500	1164400	1222600	63825000	107800000	90472000	86815000	217550000	267160000	10779000	13007000	8337800	42850000	42218000	60198000	20	20	20	30.1	30.1	30.1	74.631	0	42.138	1557300000	39	A0A0L6JHZ8	A0A0L6JHZ8
0	391080	0	0	1834100	2506800	0	0	71818	918270	280480	927660	0	4818900	0	0	7999500	19525000	0	0	5937700	17636000	14641000	10324000	3	3	3	12.1	12.1	12.1	34.444	0	7.6209	131670000	5	A0A0L6JHZ9;A0A0L6JJF3	A0A0L6JHZ9;A0A0L6JJF3
2471200	9610900	4471400	6657500	26742000	15939000	0	0	0	0	1558600	0	20043000	26928000	23725000	39849000	70770000	52097000	0	0	0	0	13907000	0	5	5	5	57.8	57.8	57.8	9.2476	0	11.37	404710000	12	A0A0L6JI03	A0A0L6JI03
617580	1391800	1522300	252660	2360100	750120	0	0	1283800	372200	812140	0	16348000	9827600	16435000	12509000	15188000	11725000	0	0	9887000	9674100	14057000	0	6	6	6	25.7	25.7	25.7	28.7	0	10.111	177890000	9	A0A0L6JI04	A0A0L6JI04
2738100	10407000	9718500	2515900	11228000	5705500	449710	1211300	2881900	2032400	880800	1960100	111520000	115690000	119990000	67950000	123820000	73417000	10336000	30886000	49626000	50874000	23465000	43012000	13	13	13	37.5	37.5	37.5	43.504	0	43.933	1293200000	48	A0A0L6JI09	A0A0L6JI09
128990000	201850000	129880000	60361000	176350000	103760000	71222000	52859000	66331000	128190000	141580000	130610000	6069900000	4363500000	3131500000	2488200000	2940700000	2106300000	1748200000	2147000000	1657700000	2764900000	3032100000	2992600000	37	37	37	40.6	40.6	40.6	84.646	0	323.31	54287000000	428	A0A0L6JI18	A0A0L6JI18
135950	886770	1418700	683130	1649000	885810	0	0	837690	253230	452090	0	7359000	6419200	9482100	12535000	14434000	12059000	0	0	16781000	7822900	12249000	0	5	5	5	14.4	14.4	14.4	51.345	0	10.635	151250000	8	A0A0L6JI22	A0A0L6JI22
998460	2945300	1931300	24878	454370	1078300	1164800	44087	963140	321330	739640	632990	12301000	34678000	13325000	3495800	6731100	26348000	13218000	2423300	32034000	3707100	10163000	8651800	7	7	7	17.5	17.5	17.5	47.126	0	8.6305	248570000	11	A0A0L6JI28	A0A0L6JI28
5400100	8083500	11127000	0	1167300	585900	4909100	1392700	4311100	1564300	1448300	2164200	141780000	71291000	154530000	0	14052000	19398000	116820000	27745000	104940000	23221000	19485000	48035000	9	9	9	18.1	18.1	18.1	54.697	0	49.977	1053800000	28	A0A0L6JI33	A0A0L6JI33
600810	1632900	1026700	4944000	7052700	14518000	0	0	0	0	0	987690	7899600	17226000	12911000	52493000	20834000	43312000	0	0	0	0	0	8014500	4	4	4	16.1	16.1	16.1	25.148	0	5.7804	246100000	6	A0A0L6JI38	A0A0L6JI38
2163700	7121500	4917200	1213600	2227300	2403600	2520300	566590	3972500	3155600	417910	1832700	68194000	73147000	90894000	57883000	41961000	14180000	65757000	13821000	101020000	63409000	16028000	40203000	9	9	9	23.3	23.3	23.3	48.175	0	21.253	942860000	36	A0A0L6JI40	A0A0L6JI40
0	0	0	0	2880500	2932800	0	0	0	1367500	2070700	0	0	0	0	0	9677700	13043000	0	0	0	7536000	10876000	0	1	1	1	7.3	7.3	7.3	13.763	0.0073382	2.1314	64760000	2	A0A0L6JI41	A0A0L6JI41
8695300	13194000	9722600	31073000	140920000	99249000	1219000	0	0	23064000	17320000	40290000	29383000	31122000	24130000	91232000	176460000	169920000	6982900	0	0	53420000	48969000	100570000	3	3	3	23.7	23.7	23.7	8.4218	0	6.1607	1154200000	24	A0A0L6JI49	A0A0L6JI49
2981600	14228000	12212000	4289900	11206000	123790	2900800	3752400	7302900	2160300	0	2246100	79031000	74708000	90398000	60334000	60692000	17805000	73628000	49101000	104740000	67322000	0	41405000	7	7	7	15.3	15.3	15.3	33.047	0	7.4577	1077900000	14	A0A0L6JI50	A0A0L6JI50
1225200	15030000	17002000	429480	6621200	8926500	38014000	2857400	5291700	0	5976500	6851100	133970000	165460000	98631000	20600000	60054000	62928000	81248000	73240000	170260000	0	40857000	70193000	5	5	5	30.7	30.7	30.7	17.193	0	5.1241	1406900000	7	A0A0L6JI54	A0A0L6JI54
537560	2495100	3824100	459910	0	1603400	0	165490	623020	0	201190	0	15050000	36707000	54336000	0	0	15815000	0	10616000	19945000	0	0	0	5	5	5	11.4	11.4	11.4	51.049	0	8.5983	257650000	8	A0A0L6JI58	A0A0L6JI58
31599000	61335000	39812000	8776800	26137000	18994000	12077000	7053100	21346000	15856000	19952000	14009000	1018700000	1216200000	971860000	425640000	653740000	554490000	463450000	384310000	778590000	584960000	735100000	555410000	29	29	29	37.8	37.8	37.8	87.687	0	160.94	12463000000	181	A0A0L6JI60	A0A0L6JI60
849090	1570800	906090	0	0	0	342440	0	1304800	0	0	0	42718000	42720000	39211000	0	0	0	27423000	0	37137000	0	0	0	13	12	12	18.8	18	18	86.937	0	23.654	268550000	16	A0A0L6JI62	A0A0L6JI62
0	0	0	978030	1871800	827250	0	0	0	0	0	0	0	0	0	9604400	9406500	13005000	0	0	0	0	0	0	3	3	3	22	22	22	19.822	0.003499	2.6471	47802000	1	A0A0L6JI64	A0A0L6JI64
71716	380320	279350	0	74370	52062	345030	752320	144050	0	0	0	4831800	6024000	6806800	0	0	2934600	11835000	31058000	9383100	0	0	0	6	6	4	6.7	6.7	4.3	114.59	0	11.812	94464000	7	A0A0L6JI65	A0A0L6JI65
1141100	7263600	1538600	0	0	0	0	470350	4326500	0	0	0	8939900	20591000	7653100	0	0	0	0	4952800	26015000	0	0	0	1	1	1	9.8	9.8	9.8	11.248	0.0054422	2.3173	103180000	2	A0A0L6JI69	A0A0L6JI69
7269900	23617000	14216000	3636800	8859700	4456300	11511000	4951600	11882000	2935700	1805300	2771800	319430000	372240000	251430000	145100000	146980000	111570000	303560000	167060000	267850000	55787000	31584000	71818000	17	17	17	31.3	31.3	31.3	63.582	0	75.366	3231200000	77	A0A0L6JI75	A0A0L6JI75
5307900	31376000	11102000	4704400	15028000	10981000	129950000	80853000	51228000	17515000	13330000	39482000	153280000	282850000	175770000	234090000	146230000	287150000	1604300000	1450200000	928770000	297530000	238610000	576490000	12	12	12	28.2	28.2	28.2	45.651	0	70.41	9039000000	93	A0A0L6JI76	A0A0L6JI76
3108900	22183000	12360000	16306000	35233000	35335000	6635500	1428900	18198000	8571900	6382900	15675000	102890000	412720000	241450000	435310000	511290000	546160000	211150000	39597000	302090000	302100000	197810000	270440000	23	23	23	42.4	42.4	42.4	51.793	0	146.27	5442500000	118	A0A0L6JI82	A0A0L6JI82
9307300	22637000	31162000	16194000	29018000	31497000	4242300	4561400	14311000	2719200	1987700	7250900	107290000	174630000	182870000	266380000	233540000	344720000	74864000	98148000	123550000	80691000	47383000	89313000	11	11	11	41.4	41.4	41.4	30.611	0	37.359	2798200000	57	A0A0L6JI84	A0A0L6JI84
66888000	130370000	67321000	3913000	8254200	3580700	131410000	110410000	106430000	16509000	18872000	21468000	1932700000	2102900000	1402300000	159360000	163890000	103840000	3275200000	2957100000	2467100000	470150000	472920000	662950000	28	26	19	36.9	34.3	24.7	80.796	0	323.31	21934000000	167	A0A0L6JI86	A0A0L6JI86
0	279300	0	0	436260	304880	0	0	0	0	0	0	0	4820900	0	0	2809100	0	0	0	0	0	0	0	3	3	3	9.3	9.3	9.3	38.775	0.0047912	2.359	20409000	2	A0A0L6JI89	A0A0L6JI89
105660	194490	0	566040	2689700	1848300	0	426260	0	1391100	0	976550	0	7624400	0	17313000	37163000	18602000	0	0	0	12904000	0	8868100	4	4	4	10.9	10.9	10.9	38.547	0	5.2715	172160000	4	A0A0L6JI94	A0A0L6JI94
955920	1792400	0	1908000	3964900	3082600	0	0	0	0	1758800	0	7115300	7273200	0	15973000	17482000	16117000	0	0	0	0	8898200	0	1	1	1	5.1	5.1	5.1	21.419	0.0098425	1.9802	107700000	3	A0A0L6JIA0	A0A0L6JIA0
1084400	8348000	8656200	35557000	43212000	49901000	1829100	1574800	7215600	26952000	15937000	34851000	21907000	77850000	99183000	534670000	418140000	734180000	46249000	29879000	84715000	397470000	380740000	374690000	12	12	12	36.3	36.3	36.3	31.541	0	40.871	4702300000	67	A0A0L6JIA1	A0A0L6JIA1
221410	404970	179210	0	0	0	982470	375520	286650	306210	0	279850	4429500	5682100	2521800	0	0	0	20144000	9598500	5409700	4594400	0	3645200	3	1	1	7.7	2.4	2.4	52.993	0.0034698	2.55	72871000	4	A0A0L6JIA4	A0A0L6JIA4
1969800	2282900	1943900	690340	2020700	1294300	364820	395920	621280	226610	511740	823900	289980000	202210000	191450000	178290000	225670000	181920000	75580000	131790000	121320000	61908000	127880000	149800000	46	46	46	13.2	13.2	13.2	432.79	0	189.01	2839600000	99	A0A0L6JIA8	A0A0L6JIA8
2669000	10977000	7206400	1294600	1364300	2118800	2736300	679050	4415100	523530	311240	0	100230000	169320000	100930000	25990000	28471000	44914000	46276000	11658000	71652000	11203000	9970700	0	11	11	11	19.3	19.3	19.3	64.207	0	25.469	925960000	21	A0A0L6JIB1	A0A0L6JIB1
6806300	32509000	25639000	33951000	93380000	66942000	4058700	1195300	10350000	46735000	56206000	31085000	238960000	344520000	264380000	546890000	1042500000	596200000	22884000	16625000	138110000	868560000	667500000	555140000	22	22	22	73.2	73.2	73.2	36.642	0	246.59	8177200000	126	A0A0L6JIB2	A0A0L6JIB2
41816000	77523000	63805000	2978600	7513400	5501800	61482000	74699000	78633000	11735000	10024000	21506000	1663700000	1927700000	1795800000	222810000	251130000	270270000	2814200000	3555100000	2726200000	433690000	529720000	653800000	41	41	41	38.9	38.9	38.9	110.19	0	323.31	23318000000	241	A0A0L6JIC0;REV__A0A0L6JU77	A0A0L6JIC0
668800	6797600	23713000	0	0	25256	733210	0	11398000	0	0	0	19244000	32876000	188550000	0	0	3985400	10766000	0	79540000	0	0	0	5	5	5	11.4	11.4	11.4	34.926	0	12.149	520030000	10	A0A0L6JIC4	A0A0L6JIC4
7851400	17153000	14326000	17798000	46224000	32195000	14123000	36847000	16576000	46265000	45789000	63130000	200180000	229030000	231430000	383340000	642540000	464570000	314350000	788580000	259190000	812820000	812370000	744830000	16	16	11	24.8	24.8	18.4	70.147	0	81.341	8957000000	112	A0A0L6JID0	A0A0L6JID0
29255000	77306000	69734000	26559000	15440000	19268000	152030000	215410000	54724000	58343000	62343000	56640000	763350000	935000000	971750000	544890000	253450000	238640000	2469700000	3890500000	872110000	770180000	877780000	691660000	15	15	15	36.4	36.4	36.4	41.407	0	185.68	17578000000	173	A0A0L6JID5	A0A0L6JID5
970360	2556400	351370	1485600	1371400	431520	907300	751170	0	21775000	2132100	0	74678000	50531000	35860000	76387000	49580000	46168000	56918000	38192000	0	94382000	91560000	0	5	5	5	11.6	11.6	11.6	48.459	0	10.064	818310000	12	A0A0L6JID8	A0A0L6JID8
503070	244730	157330	405540	1540300	1021500	1342200	242900	0	0	211370	798000	10780000	6748300	5397400	8000200	4007500	8559000	19357000	6816200	0	0	6348000	5775900	3	3	3	9.5	9.5	9.5	40.851	0	5.4114	135810000	7	A0A0L6JIE3	A0A0L6JIE3
166700	239680	215640	458680	1846000	1506200	170690	0	60569	0	0	0	10291000	6723400	6728300	15381000	18940000	8884500	6904700	0	3274600	0	0	0	6	6	6	15.2	15.2	15.2	43.062	0	5.7768	121270000	5	A0A0L6JIE4	A0A0L6JIE4
22741000	44341000	59117000	10513000	22496000	25311000	4096500	676540	8584500	807640	4425200	3893900	453030000	471630000	692110000	245610000	253170000	304440000	61070000	23035000	111470000	13291000	49936000	57575000	12	12	12	35	35	35	36.535	0	62.411	4140100000	59	A0A0L6JIF0	A0A0L6JIF0
50131000	49838000	20039000	281290000	601460000	373010000	13478000	6510100	6657400	176040000	185000000	194900000	914610000	580190000	330600000	5080900000	6451100000	4333400000	332290000	138740000	183840000	2748300000	2830500000	2713400000	9	9	9	25.5	25.5	25.5	41.863	0	62.04	41125000000	112	A0A0L6JIG5	A0A0L6JIG5
3232200	6914900	10234000	278670	320140	0	5236700	4405300	6417000	414280	268520	194600	80510000	110680000	162470000	3217100	3557500	0	92774000	75945000	122480000	5722700	4582300	3015200	10	10	10	22	22	22	45.116	0	15.542	909990000	24	A0A0L6JIH2	A0A0L6JIH2
20559000	74863000	37748000	18019000	48439000	23552000	38278000	26187000	63052000	41189000	31515000	41996000	598850000	1395500000	915230000	558270000	678130000	628640000	1157400000	941790000	1814300000	827860000	915810000	865760000	23	23	23	28.4	28.4	28.4	89.382	0	323.31	16754000000	189	A0A0L6JII5	A0A0L6JII5
0	666230	4378000	375130	265120	685300	870240	1052000	1604400	4459100	7079300	6735300	0	6550700	58800000	14044000	9126800	18414000	13815000	13041000	25599000	76461000	131670000	136620000	8	8	8	13.3	13.3	13.3	79.048	0	37.2	760590000	26	A0A0L6JII6	A0A0L6JII6
9925800	10123000	19054000	8487100	0	6648000	2079900	5791400	12998000	2132200	11996000	8793400	31976000	29011000	31177000	81471000	0	42399000	18310000	24741000	58938000	24903000	127890000	24986000	5	5	5	28.9	28.9	28.9	13.958	0	9.9798	686200000	13	A0A0L6JIJ6	A0A0L6JIJ6
133580000	418190000	367480000	18022000	36341000	49566000	360390000	266910000	264710000	20636000	18255000	39984000	1878400000	2916200000	2569700000	310110000	247630000	718990000	3387200000	3170100000	3004400000	447030000	190550000	388500000	19	19	19	55.2	55.2	55.2	30.2	0	323.31	27917000000	122	A0A0L6JIK1	A0A0L6JIK1
67550000	203750000	181140000	42940000	72267000	66066000	162660000	337470000	165780000	58190000	54426000	91832000	2845900000	3949800000	4614800000	2488200000	1726300000	1788200000	4883500000	11036000000	4335600000	2050700000	1547900000	2568700000	36	36	32	47.5	47.5	43.9	89.666	0	323.31	61667000000	463	A0A0L6JIK3	A0A0L6JIK3
482240	743390	1098100	0	0	247590	436830	899250	620960	202320	385520	0	14469000	16079000	26123000	0	0	0	14240000	25176000	11831000	0	0	0	4	4	4	9.3	9.3	9.3	63.783	0	8.0232	168840000	11	A0A0L6JIK5	A0A0L6JIK5
3344700	5341600	4249700	702320	1966800	843370	2964800	1423800	3777100	1281200	5271400	635710	69088000	46215000	35337000	21446000	26642000	18293000	44957000	14225000	32826000	26487000	26564000	27915000	6	6	6	26.3	26.3	26.3	29.449	0	13.861	540640000	23	A0A0L6JIK6	A0A0L6JIK6
13306000	42565000	36632000	49539000	77898000	43146000	10725000	8086000	15398000	34975000	22951000	18643000	642600000	736870000	815450000	1536800000	1132400000	1059700000	365370000	256490000	260930000	748640000	468920000	373800000	30	30	30	48.2	48.2	48.2	52.637	0	207.84	12338000000	146	A0A0L6JIL0	A0A0L6JIL0
67174000	227960	156250000	64414000	14606000	15401000	163830000	27099000	89925000	614970000	457000000	254360000	79122000	212350	165370000	123870000	7079300	27572000	338170000	65202000	202850000	1375300000	794280000	352140000	5	5	5	49.7	49.7	49.7	19.142	0	323.31	5775800000	176	A0A0L6JIL1	A0A0L6JIL1
4982100	12405000	15263000	350900	3096200	969100	1095900	1083300	5443100	837730	0	824990	38578000	52028000	73252000	19081000	32806000	14043000	19230000	25398000	34105000	16542000	0	13932000	4	4	4	27.1	27.1	27.1	16.268	0	8.488	509870000	14	A0A0L6JIL4	A0A0L6JIL4
41661	473880	0	334590	0	0	0	0	378110	0	0	0	0	6766000	0	8637300	0	0	0	0	7261100	0	0	0	2	2	2	5.8	5.8	5.8	37.991	0.0034819	2.5753	31934000	3	A0A0L6JIL8	A0A0L6JIL8
1015000	5093200	4254300	5349200	12206000	6003300	424280	236990	942170	4060800	3849100	4956500	35576000	90332000	76813000	144940000	210190000	143560000	16048000	11872000	20194000	94319000	73815000	97507000	11	11	11	30	30	30	53.042	0	56.522	1548500000	40	A0A0L6JIL9	A0A0L6JIL9
0	358870	0	0	1930200	2744700	694950	0	0	1769600	1178400	807610	0	5428000	0	0	8578800	14473000	9131100	0	0	16406000	11359000	8653100	2	2	2	7.3	7.3	7.3	31.259	0.0035063	2.6622	113810000	2	A0A0L6JIM1	A0A0L6JIM1
2145000	3534900	900780	49166	0	0	243980	32837	1663400	0	0	65688	19422000	59933000	5045600	3230900	0	0	14713000	2353500	40906000	0	0	2795500	5	5	5	11.4	11.4	11.4	46.513	0	8.6563	207260000	12	A0A0L6JIM4	A0A0L6JIM4
348740	2354700	2648500	0	1120400	1182400	431060	281260	3676400	2271100	4214600	1750600	7839000	22091000	23837000	0	9910300	11650000	7783400	6496700	20888000	23327000	36006000	13398000	3	3	3	13.9	13.9	13.9	18.934	0	7.1152	283920000	14	A0A0L6JIM5	A0A0L6JIM5
2006600	3282200	2534400	0	0	0	68116	0	1513700	0	0	0	26484000	26634000	14317000	0	0	0	6465400	0	10993000	0	0	0	2	2	2	10.9	10.9	10.9	20.435	0.00074019	3.5188	122270000	4	A0A0L6JIM9	A0A0L6JIM9
903760	1856000	2549400	135490	587260	881300	361570	614110	1496500	441130	418770	712330	20298000	22928000	38306000	11370000	10450000	16626000	29235000	13611000	33379000	13024000	21983000	10737000	4	4	4	7.3	7.3	7.3	57.125	0	5.904	350640000	9	A0A0L6JIN0	A0A0L6JIN0
0	0	0	0	0	0	172750	0	250850	0	670750	0	0	0	0	0	0	0	2786600	0	2564100	0	5245500	0	1	1	1	6.4	6.4	6.4	18.403	0.0092654	2.0611	14226000	1	A0A0L6JIN2	A0A0L6JIN2
513790	1981800	3743100	43931000	127860000	87717000	2562400	0	1844300	104420000	122900000	156540000	6942800	48270000	86912000	1217600000	1442200000	1420900000	65016000	0	35626000	1537400000	2058800000	2578100000	21	21	21	49.7	49.7	49.7	49.353	0	121.44	15696000000	119	A0A0L6JIN3	A0A0L6JIN3
0	1598800	16411000	172790	0	0	0	0	2193400	0	0	0	0	3039300	41714000	1904300	0	0	0	0	4128600	0	0	0	3	3	3	65.5	65.5	65.5	6.4405	0	5.6593	81502000	3	A0A0L6JIP8	A0A0L6JIP8
0	16964	0	0	0	0	5760.9	0	35545	0	0	0	0	419870	0	0	0	0	295780	0	1776300	0	0	0	1	1	1	1.3	1.3	1.3	116.19	0.00074963	3.6435	3612800	1	A0A0L6JIQ2	A0A0L6JIQ2
47478000	22304000	7342900	6605900	1906400	603490	33350000	4568900	24155000	5408100	649910	3351600	923030000	256060000	116680000	116600000	17112000	7206000	534910000	120930000	327000000	87398000	6059000	40500000	13	13	13	39	39	39	37.32	0	34.159	3154500000	57	A0A0L6JIQ3	A0A0L6JIQ3
7668200	31634000	36071000	1115800	5767400	5420100	5944500	3090500	20449000	2559900	1097600	3738900	291420000	542640000	600740000	94910000	91609000	146510000	250380000	66763000	423410000	132890000	35579000	99557000	21	21	21	31.8	31.8	31.8	64.645	0	126	4234900000	72	A0A0L6JIQ5	A0A0L6JIQ5
222420000	656310000	681780000	405440000	777680000	556940000	199260000	119850000	409810000	378110000	366900000	430820000	9668200000	15819000000	17701000000	15532000000	15166000000	14094000000	6821400000	5117800000	13066000000	10112000000	9345100000	10075000000	48	48	46	75.8	75.8	74.5	68.155	0	323.31	218620000000	895	A0A0L6JIR0	A0A0L6JIR0
52027000	88169000	80236000	6359800	13399000	12633000	330150000	293650000	169840000	53800000	96118000	62239000	1017200000	1265500000	1361500000	328180000	273260000	308030000	7604100000	6751900000	3233800000	1182700000	2088600000	1089200000	23	21	21	38	36	36	69.792	0	323.31	33983000000	226	A0A0L6JIR4	A0A0L6JIR4
0	0	0	1099900	762260	0	0	0	0	1174700	362750	319810	0	0	0	17849000	9001300	0	0	0	0	6627700	5033700	4142500	4	3	3	16.4	13.9	13.9	27.402	0	5.0855	55790000	5	A0A0L6JIR5	A0A0L6JIR5
32771000	83069000	74393000	57937000	94012000	106450000	16617000	12735000	22440000	58569000	33336000	118620000	1770400000	2341200000	2469700000	3052800000	2291900000	2449800000	1104900000	908740000	1110000000	2234000000	1469700000	3448100000	47	47	47	54.5	54.5	54.5	88.852	0	323.31	37680000000	463	A0A0L6JIS2	A0A0L6JIS2
42638000	81611000	119140000	4638400	9678100	14060000	55968000	91985000	79969000	18684000	45459000	31793000	1738200000	1751300000	2948300000	350650000	474370000	662300000	2046100000	3344700000	2397200000	870820000	1835800000	1268400000	36	36	36	40.2	40.2	40.2	91.575	0	323.31	27399000000	296	A0A0L6JIS7	A0A0L6JIS7
0	0	77135	4222800	26726000	19481000	0	0	0	8856500	7769200	17341000	0	0	6542900	136260000	228030000	646990000	0	0	0	136130000	144490000	411660000	18	18	18	31.8	31.8	31.8	54.797	0	52.423	2703200000	39	A0A0L6JIT1	A0A0L6JIT1
325360	814970	411020	0	0	0	61035	224570	719850	0	0	0	35742000	5787900	9906300	0	0	0	6341500	7895600	12989000	0	0	0	4	4	4	5.6	5.6	5.6	68.02	0	3.7928	109940000	4	A0A0L6JIU0	A0A0L6JIU0
39656000	58846000	49641000	5367400	3375100	560770	41209000	16329000	47178000	2879000	2666800	8304900	823780000	601830000	669420000	99203000	50497000	9790300	692980000	382700000	789090000	65818000	57758000	87574000	12	12	12	32.7	32.7	32.7	43.689	0	116.28	6072300000	68	A0A0L6JIU1	A0A0L6JIU1
1145100	535910	1821400	638840	153500	0	300010	117810	395360	0	0	408180	6126800	4933200	0	16769000	3936700	0	0	5392800	15006000	0	0	6990700	4	4	4	12.2	12.2	12.2	36.99	0	5.8764	115840000	2	A0A0L6JIU3	A0A0L6JIU3
0	0	0	113790	804320	2154000	0	0	0	0	755150	574780	0	0	0	2869500	5386400	15827000	0	0	0	0	8272500	6545500	2	2	2	10.4	10.4	10.4	24.951	0	12.661	61628000	3	A0A0L6JIU4	A0A0L6JIU4
17034000	55008000	25809000	4313200	13257000	4462700	8062200	3151700	10258000	6415900	6071500	4952600	399280000	705830000	466040000	107900000	275420000	141610000	202790000	100470000	164610000	129960000	253770000	132600000	19	19	19	30.1	30.1	30.1	65.062	0	181.42	4605100000	72	A0A0L6JIU5	A0A0L6JIU5
0	1450000	5504400	0	0	335940	0	0	456680	0	0	0	0	8611400	63408000	0	0	10968000	0	0	0	0	0	0	4	4	4	15	15	15	26.844	0	5.0894	147190000	5	A0A0L6JIU7	A0A0L6JIU7
0	0	0	1364200	1429400	6181500	0	0	0	3177200	2717400	1402500	0	0	0	14789000	5670300	53799000	0	0	0	22762000	27299000	5898200	6	6	6	25.8	25.8	25.8	23.436	0	6.3641	195270000	10	A0A0L6JIV9	A0A0L6JIV9
7360000	8234300	10048000	529090	566570	634290	5275300	5141800	8992200	1742900	1646000	5985700	737550000	246020000	578330000	13424000	13903000	25594000	528190000	537750000	407870000	97950000	87247000	134180000	32	32	32	28.5	28.5	28.5	135.49	0	132.44	4717100000	76	A0A0L6JIW8	A0A0L6JIW8
514410	1570400	709380	0	936230	1086300	649740	0	261580	301570	0	0	7224400	8072600	7678700	0	8160800	9032800	8421900	0	12412000	5572200	0	0	2	2	2	5	5	5	41.881	0.00073692	3.45	102500000	3	A0A0L6JIX5	A0A0L6JIX5
68336000	155160000	197980000	9399600	16590000	26730000	89032000	117880000	137470000	35732000	59720000	69560000	2357500000	2594300000	3986700000	402890000	338700000	553120000	1975000000	3786700000	2636900000	786880000	1097700000	1126100000	35	35	35	36.3	36.3	36.3	78.424	0	323.31	30491000000	259	A0A0L6JIX7	A0A0L6JIX7
1933200	2945900	1921400	12408000	18241000	0	5962800	0	768110	81694000	242240000	226540000	97585000	202370000	170810000	1061800000	1186400000	0	812590000	0	59224000	2378800000	4029200000	3585600000	6	6	6	12.1	12.1	12.1	49.326	0	5.3454	19624000000	9	A0A0L6JIX9	A0A0L6JIX9
123110000	194410000	218250000	13935000	34340000	29206000	249900000	121740000	284760000	67011000	44400000	96708000	9023000000	7488100000	8546300000	1274100000	1418900000	1599100000	11843000000	7994300000	16058000000	3816300000	2408500000	3954300000	72	72	72	48.1	48.1	48.1	141.85	0	323.31	104920000000	528	A0A0L6JIY1	A0A0L6JIY1
57824000	162120000	192020000	5655300	35847000	16528000	22817000	4665600	18317000	6594300	0	1588300	418690000	615610000	679510000	53385000	181310000	97932000	120380000	38725000	87564000	41430000	0	9304700	7	7	7	59	59	59	13.362	0	16.08	3667800000	40	A0A0L6JIY3	A0A0L6JIY3
6316800	14772000	26111000	861000	1588200	2855300	30445000	39682000	43526000	7158500	10521000	11026000	387650000	264730000	614700000	47199000	22113000	68377000	1108400000	1131000000	1259500000	153590000	282900000	249060000	30	30	30	26.3	26.3	26.3	117.39	0	112	7599700000	147	A0A0L6JIY7	A0A0L6JIY7
40657000	129270000	158920000	55616000	106620000	31647000	42795000	46032000	55735000	86872000	51588000	57130000	1791500000	2061800000	2947100000	2066100000	2171100000	828710000	1168600000	1484100000	1349200000	2545700000	1403500000	1462500000	29	27	27	55.4	53	53	57.807	0	323.31	31064000000	207	A0A0L6JIY9	A0A0L6JIY9
2425500	2719700	2523400	1181000	3089200	733720	2493900	3264900	2362800	0	0	0	55326000	12493000	34337000	100160000	96202000	27307000	50255000	64201000	46929000	0	0	0	6	6	6	13.3	13.3	13.3	57.571	0	8.1929	644620000	4	A0A0L6JIZ5	A0A0L6JIZ5
0	690070	739200	19359000	78157000	29143000	0	0	284070	35200000	41344000	50838000	0	10394000	6827000	416280000	512730000	495370000	0	0	4602300	334240000	591150000	767610000	11	11	11	41.8	41.8	41.8	31.535	0	52.611	4859300000	55	A0A0L6JJ07	A0A0L6JJ07
1585800	5110600	9272800	1738600	1435300	3316500	0	399100	4557300	0	0	0	32338000	33283000	68411000	32251000	18625000	37734000	0	13153000	34395000	0	0	0	5	5	5	22.1	22.1	22.1	30.888	0	34.615	411240000	10	A0A0L6JJ08	A0A0L6JJ08
1081000000	1761400000	1680500000	614130000	847180000	935010000	535680000	222900000	870260000	280530000	127870000	350740000	49152000000	41175000000	49806000000	29573000000	16353000000	26050000000	17096000000	9848800000	30443000000	8136000000	4259000000	9199800000	76	76	76	68.6	68.6	68.6	96.139	0	323.31	437440000000	1149	A0A0L6JJ09	A0A0L6JJ09
0	17243000	15947000	0	8994200	17633000	0	0	1714500	2058900	1965100	0	0	40968000	31044000	0	26212000	50821000	0	0	8654400	13114000	17311000	0	3	3	3	53.1	53.1	53.1	8.8873	0	12.49	327780000	15	A0A0L6JJ13	A0A0L6JJ13
80580000	413440000	870580000	71150000	276270000	347220000	90510000	71997000	330990000	115840000	304040000	154120000	2232700000	5593700000	13646000000	2211000000	4331900000	4930300000	2476400000	2526600000	6340500000	2748800000	6001200000	3043800000	32	32	28	68.3	68.3	62.6	50.348	0	323.31	87549000000	343	A0A0L6JJ16;A0A0L6JHX6	A0A0L6JJ16
1349300	10650000	33859000	106130	0	0	2603500	881720	7965800	0	259550	0	30258000	107840000	396710000	17427000	0	0	79303000	10564000	112250000	0	23406000	0	10	10	10	28.4	28.4	28.4	47.517	0	49.944	1211200000	28	A0A0L6JJ19	A0A0L6JJ19
1668500	1406000	1338500	0	0	0	0	0	564880	0	0	0	34661000	15521000	11815000	0	0	0	0	0	11516000	0	0	0	5	5	5	11.8	11.8	11.8	43.286	0	9.2269	99557000	6	A0A0L6JJ22	A0A0L6JJ22
213730000	497340000	531360000	169760000	344900000	270500000	164200000	85005000	169590000	188340000	144080000	147170000	8258100000	8805400000	11876000000	6509300000	6528000000	5971200000	5037000000	2758400000	4642000000	4263600000	3161600000	3976600000	53	53	53	69.9	69.9	69.9	62.006	0	323.31	111190000000	699	A0A0L6JJ25	A0A0L6JJ25
0	0	0	430730	1444100	1922100	0	0	0	0	381820	0	0	0	0	8521600	7716000	22075000	0	0	0	0	9463800	0	6	6	6	22.4	22.4	22.4	27.53	0	20.38	75218000	6	A0A0L6JJ31	A0A0L6JJ31
5270900	8978900	2113300	3648400	11362000	5876300	2973000	2504100	1491200	10310000	12055000	8602400	58643000	62846000	27024000	94274000	78313000	81600000	40696000	65258000	28240000	97958000	125550000	71977000	9	7	7	31.5	24.4	24.4	38.518	0	16.756	1203000000	36	A0A0L6JJ37	A0A0L6JJ37
138340	520520	295430	455310	507550	0	171970	43497	236070	183270	29865	646720	3690200	7624900	2365700	10022000	5931900	0	2401100	953700	2895200	1980500	550030	6377500	2	2	2	8.9	8.9	8.9	36.126	0	4.4167	64571000	9	A0A0L6JJ39	A0A0L6JJ39
0	0	0	0	842120	1028600	0	0	0	0	0	1217300	0	0	0	0	4843900	7015900	0	0	0	0	0	0	2	2	2	7	7	7	25.802	0.0028209	2.7347	33968000	4	A0A0L6JJ40	A0A0L6JJ40
2724800	17761000	20456000	6100700	11814000	6452500	3984300	1740500	5856000	625080	0	319610	45430000	204950000	251610000	126230000	166160000	96269000	59130000	44761000	84787000	24484000	0	17330000	11	11	11	29.8	29.8	29.8	33.048	0	13.615	1712400000	26	A0A0L6JJ51	A0A0L6JJ51
5183000	16342000	19075000	4937900	12953000	4577100	7290400	1504500	7794200	7472400	9013900	6692300	160620000	180850000	220060000	129870000	144290000	75191000	113860000	48750000	158420000	129950000	187650000	135260000	15	14	14	24.8	23.6	23.6	64.125	0	33.846	2570900000	74	A0A0L6JJ57	A0A0L6JJ57
0	1629400	1109900	3328300	17377000	44250000	0	0	0	9614300	8143600	2701900	0	4729500	4117400	9088900	13002000	162160000	0	0	0	13487000	12210000	6471900	2	2	2	27.6	27.6	27.6	6.7227	0.0028189	2.7273	352610000	3	A0A0L6JJ59	A0A0L6JJ59
1313300	1435200	4209300	99090	92304	0	40569	757880	808610	0	0	0	46647000	38601000	64195000	4719400	0	0	10490000	18413000	26361000	0	0	0	7	7	7	15	15	15	56.723	0	9.0564	297710000	10	A0A0L6JJ65	A0A0L6JJ65
47327000	81491000	58940000	18695000	45031000	21829000	9877000	1549000	8625300	7697300	0	1240300	383450000	293200000	330830000	80094000	171360000	133990000	79056000	15596000	71991000	44840000	0	11542000	7	7	7	62.8	62.8	62.8	11.024	0	27.81	2418400000	44	A0A0L6JJ69	A0A0L6JJ69
952730	3778400	2512000	1380100	1616500	1539900	1023700	199560	2386600	1018100	137840	2843800	30712000	78959000	51695000	41859000	37683000	37084000	35142000	6424000	50826000	29448000	12046000	74735000	9	9	9	18.6	18.6	18.6	63.393	0	21.967	717400000	32	A0A0L6JJ79	A0A0L6JJ79
0	852790	476950	0	0	0	146470	0	280860	0	0	0	0	5781800	8073400	0	0	0	3256100	0	4582800	0	0	0	2	2	2	7.8	7.8	7.8	31.003	0	9.4095	35142000	5	A0A0L6JJ83	A0A0L6JJ83
444410	1398100	300520	3051000	11837000	935060	0	0	195520	1136600	0	8175400	7837500	5117900	5754300	0	0	14240000	0	0	7329600	0	0	0	5	5	5	15.7	15.7	15.7	33.593	0	4.3699	521990000	5	A0A0L6JJ84	A0A0L6JJ84
166490	809190	861850	0	0	384460	0	43201	398700	161130	0	0	7227200	7343700	8324000	0	0	7163800	0	4614700	11442000	7114200	0	0	4	4	4	7.3	7.3	7.3	54.888	0	8.3557	81926000	7	A0A0L6JJ87	A0A0L6JJ87
583240	1068100	663900	1253600	4309400	5972300	0	0	0	0	0	1316800	12824000	12167000	9008100	26722000	51843000	64276000	0	0	0	0	0	15026000	3	3	3	11.7	11.7	11.7	37.259	0	8.3914	303350000	7	A0A0L6JJ89	A0A0L6JJ89
6423900	12407000	7773700	21335000	30010000	11999000	1916000	22590000	10995000	5851600	16343000	8371000	201470000	236460000	143740000	730740000	466090000	233380000	80590000	644680000	232070000	202960000	449280000	241150000	15	15	15	27.7	27.7	27.7	67.213	0	114.51	5304500000	91	A0A0L6JJ94	A0A0L6JJ94
0	0	0	0	559710	647550	3821900	0	0	878480	0	0	0	0	0	0	9681700	6284800	0	0	0	0	0	0	5	5	5	13.1	13.1	13.1	43.159	0	5.2171	135870000	4	A0A0L6JJ97	A0A0L6JJ97
76225000	179790000	143610000	25459000	65767000	42222000	264130000	268230000	337190000	75088000	105860000	125770000	2717100000	2998000000	2688200000	997350000	1177500000	1027100000	6486800000	5081100000	5819800000	1672300000	2340700000	2267900000	25	25	25	39.5	39.5	39.5	71.859	0	323.31	47861000000	269	A0A0L6JJA2	A0A0L6JJA2
13582000	41126000	55126000	123060000	297190000	100750000	24015000	12357000	42264000	116930000	134130000	314830000	135630000	169050000	310590000	929140000	1430700000	623450000	237210000	173130000	345190000	832220000	957620000	1536600000	12	12	11	49.2	49.2	42.2	14.563	0	143.86	11478000000	87	A0A0L6JJA6	A0A0L6JJA6
202340	165590	179910	1383800	3406300	2864300	219250	0	226660	2407800	1247600	2288000	0	1782800	2088200	16952000	29463000	36620000	3090200	0	2965000	28865000	15257000	17001000	5	5	5	13.6	13.6	13.6	38.305	0	5.9949	233460000	11	A0A0L6JJC0	A0A0L6JJC0
2067600	3048500	5095300	1589300	2322700	1851500	3997100	2036900	4549800	6669200	10296000	4475900	99479000	151780000	234940000	153530000	148370000	195750000	219860000	117240000	337240000	495220000	682780000	403330000	39	39	38	24.6	24.6	24.5	184.61	0	122.27	4559900000	114	A0A0L6JJC6	A0A0L6JJC6
414780	546320	581440	54463	181160	218410	0	108840	336410	173400	0	0	12288000	0	7614300	4034400	6036200	9378200	0	6433200	0	7286300	0	0	7	5	5	7.3	5.8	5.8	89.106	0	6.4204	107220000	8	A0A0L6JJD1	A0A0L6JJD1
0	0	0	0	0	840690	0	0	0	0	0	0	0	0	0	0	0	13553000	0	0	0	0	0	0	2	2	2	4.8	4.8	4.8	55.809	0.0028129	2.6998	21858000	1	A0A0L6JJD6	A0A0L6JJD6
455720	802250	754590	0	0	0	492990	0	437590	0	0	0	5468700	5286600	5532700	0	0	0	4747400	0	0	0	0	0	2	2	2	11.9	11.9	11.9	26.575	0	6.0543	35318000	4	A0A0L6JJD8	A0A0L6JJD8
0	0	0	344490	603400	529610	0	0	0	259180	440260	0	0	0	0	7222600	5987100	6107900	0	0	0	4720700	6052000	0	2	2	2	3.9	3.9	3.9	47.551	0.0066934	2.1536	43539000	3	A0A0L6JJE6	A0A0L6JJE6
0	0	0	0	0	498680	214930	375210	300600	6843600	68153000	9500900	0	0	0	0	0	19796000	6103500	13683000	6924800	32323000	298920000	31473000	4	4	4	18	18	18	23.5	0	12.119	601210000	8	A0A0L6JJF1	A0A0L6JJF1
2651400	3099200	2968500	1330000	0	683560	353910	0	1231000	0	0	0	47419000	31353000	26108000	64027000	0	30016000	22984000	0	11816000	0	0	0	8	7	7	15.7	14.3	14.3	50.295	0	9.7339	357210000	9	A0A0L6JJG9	A0A0L6JJG9
41757000	66760000	89082000	10094000	26152000	37223000	45528000	36442000	71525000	53642000	84045000	111990000	2609700000	1582700000	2598500000	695180000	1071900000	1195600000	2077600000	1714200000	2350600000	2158000000	3178400000	3290400000	38	38	38	36	36	36	103.13	0	323.31	35735000000	323	A0A0L6JJH4	A0A0L6JJH4
0	1117500	1275600	164740	0	0	1068600	208610	1517600	326390	192300	371620	0	9535700	8954300	5085700	0	0	52658000	5025000	23382000	12551000	15553000	11203000	10	5	5	17	11.4	11.4	69.038	0	17.437	206020000	9	A0A0L6JJH8	A0A0L6JJH8
52768000	474010000	284180000	1534400000	2788000000	4079600000	65343000	25815000	380370000	1122400000	1090200000	1643700000	52253000	256970000	161610000	1509200000	1438800000	2721500000	47029000	25573000	213250000	793990000	819020000	940990000	1	1	1	16.2	16.2	16.2	8.2492	0	17.296	13541000000	25	A0A0L6JJH9	A0A0L6JJH9
840530	6078400	4236400	358810	877760	1590300	3120700	586060	1488700	1256400	1327700	91590	16042000	60016000	45410000	6928000	9209300	8928300	46170000	11701000	18064000	11059000	13524000	3502300	3	3	3	5.1	5.1	5.1	78.017	0	10.276	371510000	26	A0A0L6JJI3	A0A0L6JJI3
528250	1741100	510040	2135900	1621500	0	0	0	315530	323160	0	0	7270200	11616000	5584100	14567000	11905000	0	0	0	7016200	4947100	0	0	2	2	2	9.4	9.4	9.4	21.851	0.0048443	2.5096	86105000	2	A0A0L6JJI4	A0A0L6JJI4
0	173880	0	274300	680480	890040	0	58573	0	404880	254520	120470	0	5780300	0	3383700	2673800	5285200	0	4174100	0	3807400	2315800	4907900	2	2	2	5.8	5.8	5.8	37.63	0	5.4907	48571000	7	A0A0L6JJI8	A0A0L6JJI8
3371200	14552000	9296400	35233000	101700000	88882000	20424000	69036000	7196000	75492000	69780000	75023000	122380000	179810000	122830000	830070000	1052100000	753410000	345700000	1390600000	124660000	1075800000	882070000	917520000	12	12	12	28.5	28.5	28.5	48.974	0	233.22	11400000000	102	A0A0L6JJK4	A0A0L6JJK4
69140000	151850000	180920000	41591000	117400000	74872000	291510000	757870000	256740000	172400000	220280000	229180000	3760400000	3181200000	4050000000	2250000000	2090100000	2238100000	8105800000	25185000000	6408100000	5579900000	6262800000	4787500000	36	36	36	53.3	53.3	53.3	80.837	0	323.31	97422000000	541	A0A0L6JJK6	A0A0L6JJK6
3847100	6448600	5519400	652280	553380	531390	4627600	98079	4632000	1220200	0	1170100	117850000	95388000	68836000	14230000	13268000	19058000	79855000	8153700	82807000	35629000	0	29477000	11	10	10	23.1	21.2	21.2	48.719	0	23.866	791100000	28	A0A0L6JJL4	A0A0L6JJL4
15023000	23409000	19819000	4214800	6711900	2794600	9160900	4876400	32134000	3505200	2301600	6549500	392350000	229960000	246960000	65068000	56536000	26712000	181340000	69469000	308680000	37969000	18599000	84797000	17	17	16	33.1	33.1	31.3	48.796	0	50.812	2479500000	64	A0A0L6JJL9	A0A0L6JJL9
128370	670740	662910	0	0	0	0	71161	138010	0	0	0	5234800	11634000	12729000	0	0	0	0	3533500	4488900	0	0	0	2	2	2	3.3	3.3	3.3	60.464	0.0060852	2.2392	58492000	3	A0A0L6JJM0	A0A0L6JJM0
431520	1570600	1067500	863910	2048800	337390	0	507320	320620	1225700	1049400	2766300	13273000	14598000	15290000	32300000	12672000	11494000	0	24545000	12770000	43065000	21780000	28948000	6	6	6	11.8	11.8	11.8	55.243	0	19.061	341290000	13	A0A0L6JJM5	A0A0L6JJM5
896180	3926500	3944300	443960	1910900	544250	428470	103340	0	0	0	0	16379000	11127000	16905000	11241000	13790000	10051000	10145000	5563000	0	0	0	0	3	3	3	13.4	13.4	13.4	25.112	0	5.741	158570000	4	A0A0L6JJN0	A0A0L6JJN0
190810	861660	1896100	2552900	8112800	10363000	947780	121640	1189100	23359000	49573000	12282000	2530900	7005500	5025000	15384000	53321000	97799000	3545200	1875100	3708800	286790000	506000000	106560000	10	10	10	25.3	25.3	25.3	40.909	0	70.939	1560300000	36	A0A0L6JJP2	A0A0L6JJP2
19465000	20798000	23621000	1496900	2896100	2135200	15006000	16024000	25494000	6457500	6707800	9072700	1552600000	871390000	1079100000	185980000	167970000	237830000	847700000	1298400000	1432700000	445390000	551150000	493310000	42	42	42	25.8	25.8	25.8	182.53	0	323.31	12829000000	224	A0A0L6JJP5	A0A0L6JJP5
22285000	82517000	49454000	23254000	12652000	12899000	129810000	281300000	56021000	29338000	21419000	42767000	635960000	1158700000	1016600000	557500000	328300000	213780000	2515900000	5427100000	1065400000	525530000	453130000	809250000	16	16	16	40.1	40.1	40.1	39.87	0	112.25	18329000000	105	A0A0L6JJQ3	A0A0L6JJQ3
1118500	1031400	1051500	0	0	0	0	562250	421110	0	0	0	32716000	26493000	20641000	0	0	0	0	23287000	18496000	0	0	0	4	4	4	6.2	6.2	6.2	85.352	0	37.467	159020000	7	A0A0L6JJQ5	A0A0L6JJQ5
31744000	65030000	42911000	92552000	191360000	221200000	73579000	59093000	154250000	480430000	379410000	447970000	1965900000	2180700000	1847800000	5479100000	5162600000	7566200000	3536700000	3209100000	5141500000	18331000000	13914000000	14816000000	61	61	61	53.9	53.9	53.9	125.16	0	323.31	123170000000	542	A0A0L6JJQ6	A0A0L6JJQ6
52016000	43616000	10892000	71157000	126430000	186610000	36212000	15707000	3572900	41699000	10482000	116560000	880430000	605810000	172760000	2081800000	1018500000	2113600000	549650000	303850000	24435000	812330000	170420000	1216500000	22	22	22	50.7	50.7	50.7	32.095	0	191.37	15014000000	99	A0A0L6JJQ7	A0A0L6JJQ7
6883100	31890000	41754000	3198800	5085200	13106000	20861000	4604100	23059000	3758800	1578900	3508800	372060000	946600000	1379000000	171670000	143740000	439270000	904910000	248970000	920620000	153780000	56609000	117620000	3	3	3	2.2	2.2	2.2	125.04	0.0061183	2.3103	8601500000	16	A0A0L6JJR2	A0A0L6JJR2
2986400	7686100	5942300	1368300	2167300	1548000	2974600	5014800	8691600	1256300	5180800	1412100	86293000	98743000	97282000	75183000	41232000	45152000	108000000	152420000	166610000	54660000	110400000	41709000	12	12	12	25.5	25.5	25.5	58.015	0	23.278	1479300000	40	A0A0L6JJR3	A0A0L6JJR3
1804700	2477800	7214100	725680	471420	652450	102910	46594	3452900	298880	1899.8	358760	22725000	37480000	114170000	11041000	5830000	10046000	7170000	3938700	135570000	5688000	453130	6615000	8	8	8	18.8	18.8	18.8	55.968	0	33.99	528240000	27	A0A0L6JJR6	A0A0L6JJR6
16506000	46654000	28289000	14123000	40035000	27988000	228760000	172380000	128920000	198270000	337430000	162270000	910420000	827150000	655080000	646070000	688830000	1116500000	4509400000	4939900000	2864500000	3819000000	6051800000	2480500000	21	21	21	32.3	32.3	32.3	76.014	0	323.31	40647000000	209	A0A0L6JJS2	A0A0L6JJS2
70943000	93179000	74091000	3738800	4452500	4329900	428230000	492740000	348500000	47909000	75756000	71135000	5380200000	4687300000	4107000000	559810000	329950000	325210000	32585000000	50810000000	26403000000	3336000000	4788200000	4113400000	113	113	112	62.1	62.1	61.7	204.93	0	323.31	185220000000	1043	A0A0L6JJS3	A0A0L6JJS3
4041800	12408000	6393900	0	2179600	0	1833400	7752700	4404200	1453600	604050	1360800	86693000	90847000	54076000	0	5756000	0	36790000	74625000	24311000	9149800	12280000	5460100	7	7	7	27	27	27	33.07	0	39.147	551620000	19	A0A0L6JJT0	A0A0L6JJT0
216000	0	536870	0	0	0	2522200	1834200	445550	3728400	5808100	1304400	5992100	0	5899600	0	0	0	33616000	29685000	12702000	19652000	133270000	11501000	4	4	4	10	10	10	44.975	0	27.978	327910000	11	A0A0L6JJT3	A0A0L6JJT3
44247000	149780000	126070000	5279800	20055000	15619000	88732000	221080000	142100000	29476000	26463000	41150000	1017300000	1276900000	1232400000	129510000	231140000	216700000	1440400000	3341200000	1920600000	529940000	504100000	447640000	16	16	16	64.8	64.8	64.8	37.052	0	323.31	16381000000	121	A0A0L6JJT5	A0A0L6JJT5
324370	504360	226230	355110	991150	881460	355730	872650	660270	4896700	9486000	3409900	14991000	17403000	16838000	18200000	20234000	28237000	25893000	35727000	23267000	117910000	364370000	95738000	17	17	17	20.8	20.8	20.8	112.01	0	81.262	1079300000	29	A0A0L6JJU3	A0A0L6JJU3
3938500	0	0	0	2967400	0	0	0	0	2245000	3042800	1323700	0	0	0	0	11378000	0	0	0	0	9516100	11980000	0	2	2	2	13.8	13.8	13.8	15.924	0.0098749	2.024	81104000	1	A0A0L6JJU4	A0A0L6JJU4
1862200	814840	3153000	1627900	17361000	6152500	832670	217550	478940	2571300	0	2340300	34305000	24585000	27919000	15903000	85172000	75480000	23357000	11957000	15286000	17453000	0	19318000	6	6	6	28.9	28.9	28.9	26.755	0	25.92	561180000	15	A0A0L6JJU5	A0A0L6JJU5
38391000	152160000	52324000	112460000	221870000	44707000	24599000	4482200	25444000	84253000	40776000	91419000	855830000	1558800000	644570000	2349400000	2201400000	1079300000	342170000	181050000	444630000	930370000	308520000	790690000	18	18	18	46.1	46.1	46.1	36.192	0	208.32	17858000000	133	A0A0L6JJV0	A0A0L6JJV0
916140	3008800	1668700	0	0	0	1600600	0	1689200	0	0	0	9959600	10705000	3659800	0	0	0	31148000	0	30209000	0	0	0	4	4	4	18.8	18.8	18.8	26.803	0	5.021	124370000	4	A0A0L6JJV2	A0A0L6JJV2
34057000	63491000	112280000	2207600	9163600	5717500	35731000	34519000	76329000	17788000	25949000	45292000	1442200000	1154400000	2279900000	238790000	242420000	233720000	1209800000	1377900000	2534600000	616820000	1035600000	1101300000	34	34	34	38.6	38.6	38.6	95.461	0	323.31	19426000000	208	A0A0L6JJV6	A0A0L6JJV6
67907000	148480000	61107000	7038200	19173000	9668800	120370000	97804000	103680000	23544000	19856000	38434000	1425900000	1274200000	864060000	147330000	225130000	191200000	1786600000	2086900000	1519400000	390860000	344980000	428040000	17	17	17	24.5	24.5	24.5	66.435	0	58.797	14341000000	108	A0A0L6JJV7	A0A0L6JJV7
621600	1224400	1736200	1274400	1963400	2329600	438390	411360	1114400	2113400	2139300	1499900	32428000	27070000	40647000	49735000	31445000	66536000	24390000	42623000	38988000	60468000	61428000	40158000	8	8	8	14.2	14.2	14.2	79.512	0	61.99	742110000	31	A0A0L6JJW0	A0A0L6JJW0
68765000	194940000	103170000	74009000	155970000	106160000	48294000	14355000	87710000	32100000	18061000	23809000	1712000000	1990500000	1357500000	1831300000	1941100000	1986500000	748270000	344230000	1178600000	771320000	353790000	378870000	22	22	22	65.1	65.1	65.1	44.157	0	323.31	22256000000	179	A0A0L6JJW1	A0A0L6JJW1
152300000	260840000	255400000	29174000	41258000	34919000	254950000	477640000	167430000	58760000	83979000	92595000	2823700000	2480700000	2587900000	406290000	333770000	417830000	3154500000	8366100000	1891800000	581000000	1109700000	860450000	10	9	9	24.3	21.9	21.9	36.836	0	45.619	32457000000	92	A0A0L6JJW3	A0A0L6JJW3
73164000	246220000	258430000	56854000	230990000	202580000	29596000	5825800	39568000	18472000	21063000	18315000	144280000	380860000	442480000	176830000	385180000	459790000	39950000	68976000	106650000	32306000	36921000	29894000	4	4	4	44.8	44.8	44.8	7.733	0	24.014	3603300000	22	A0A0L6JJW4	A0A0L6JJW4
1395300	3058100	1036300	480750	0	0	0	0	1659800	5913300	21059000	10014000	26513000	22347000	13605000	0	0	0	0	0	26342000	0	0	0	5	5	5	15.2	15.2	15.2	36.439	0	12.72	803090000	7	A0A0L6JJW5	A0A0L6JJW5
1429200	3438200	3834200	3487800	4661200	16705000	5594500	2073100	6071100	56523000	62794000	20492000	85568000	97132000	131880000	134340000	177570000	286130000	163050000	117420000	197070000	543080000	1218800000	368900000	18	18	18	28.7	28.7	28.7	74.052	0	211.51	5426000000	97	A0A0L6JJW6	A0A0L6JJW6
4543400	11510000	9268800	26219000	38944000	15727000	4877100	2249500	8134700	22801000	11774000	38268000	142460000	258520000	191710000	607030000	495300000	376850000	145210000	126210000	170940000	381380000	269600000	558490000	19	19	19	42.5	42.5	42.5	54.164	0	322.4	5635200000	141	A0A0L6JJW9	A0A0L6JJW9
0	128090	0	0	0	708550	0	101750	134200	0	0	0	0	2514500	0	0	0	0	0	3452000	2985000	0	0	0	3	3	3	5.8	5.8	5.8	54.717	0.00073584	3.4351	35396000	3	A0A0L6JJX0	A0A0L6JJX0
2641700	5587300	2884100	477500	901960	254690	869000	697170	4064500	1134600	363400	897490	52230000	95494000	74636000	14266000	21514000	13079000	40663000	24974000	91457000	40701000	18234000	21772000	13	11	11	22	19.9	19.9	70.762	0	37.029	727070000	20	A0A0L6JJX2	A0A0L6JJX2
804920	3341700	2415400	6893800	13155000	13038000	0	451870	2044200	8499200	11798000	15936000	61264000	67805000	53834000	213780000	113770000	164020000	0	24946000	51205000	113300000	134590000	215310000	11	11	11	27.4	27.4	27.4	43.223	0	71.874	1802700000	47	A0A0L6JJX3;REV__A0A0L6JQD2	A0A0L6JJX3
6330700	27050000	21276000	11413000	29472000	16098000	9212900	1758900	13957000	8160200	3309800	8882300	172890000	225170000	221340000	129850000	347620000	262860000	217580000	43123000	214580000	84810000	32545000	109150000	14	14	14	31.9	31.9	31.9	35.718	0	77.164	3138400000	70	A0A0L6JJX4	A0A0L6JJX4
2870000	744940	107170	0	0	0	0	0	0	0	0	0	50463000	4556100	1837800	0	0	0	0	0	0	0	0	0	3	3	3	10.5	10.5	10.5	33.498	0	4.8654	63275000	5	A0A0L6JJX5	A0A0L6JJX5
928020	0	0	8419300	20307000	31816000	0	0	0	13412000	15019000	10354000	24547000	0	0	145690000	140000000	149610000	0	0	0	94168000	155330000	77875000	8	8	8	42.4	42.4	42.4	18.335	0	16.354	1203000000	33	A0A0L6JJX9	A0A0L6JJX9
3030700	3106300	2300000	81939	181740	0	599930	110610	1487500	93433	0	0	95545000	61075000	43842000	6876500	9510400	0	30309000	10002000	19529000	6098200	0	0	7	7	7	14.7	14.7	14.7	69.741	0	20.181	384720000	13	A0A0L6JJY0	A0A0L6JJY0
6086900	9900000	26485000	17037000	24930000	23049000	6290500	1327300	3807000	11667000	5976700	3457100	90009000	122840000	171080000	143280000	205590000	329520000	77129000	0	69985000	95459000	91308000	24934000	11	11	11	43.3	43.3	43.3	29.144	0	58.094	2100200000	44	A0A0L6JJY1	A0A0L6JJY1
3001100	18595000	4464300	43611000	155360000	100970000	4959700	1351400	7145800	30840000	28301000	30098000	114970000	216590000	87170000	880690000	1414600000	1242200000	103500000	46684000	180810000	491100000	425730000	494950000	23	23	23	65.3	65.3	65.3	42.897	0	108.61	9431500000	133	A0A0L6JJY2	A0A0L6JJY2
39613000	131470000	63014000	129690000	236270000	199210000	94710000	151080000	57135000	258720000	323480000	269960000	1874800000	2325200000	1351400000	5319800000	4647500000	4774600000	2291600000	4810900000	1787900000	6444800000	7582600000	5950500000	35	35	35	42.9	42.9	42.9	88.672	0	323.31	76219000000	561	A0A0L6JJY3	A0A0L6JJY3
0	604840	919770	416670	0	347400	0	0	0	0	893600	0	0	5821900	8741900	6739600	0	4362000	0	0	0	0	13532000	0	2	2	2	6.8	6.8	6.8	31.858	0	3.7392	57281000	3	A0A0L6JJY5	A0A0L6JJY5
978930	4773900	1412900	19242000	25093000	54084000	1188300	0	1545200	16154000	22813000	15668000	8411400	14893000	7606600	182510000	89064000	213290000	5998800	0	9510200	120420000	155850000	76678000	4	4	4	16.8	16.8	16.8	15.347	0	6.2178	1303600000	18	A0A0L6JJZ0	A0A0L6JJZ0
11781000	5526900	6829700	152580000	36710000	29185000	14400000	5030400	4763800	30588000	15517000	15836000	271510000	64305000	88729000	2858100000	632830000	581950000	364760000	63037000	77953000	758710000	300010000	311970000	3	3	3	8.4	8.4	8.4	38.254	0.00072569	3.2235	7889900000	17	A0A0L6JJZ5	A0A0L6JJZ5
803650	1548900	2929500	212410	1453900	1133500	638490	0	706310	0	0	401580	14442000	11590000	18750000	7383700	35671000	25722000	11987000	0	11812000	0	0	7100200	5	5	5	13.3	13.3	13.3	43.763	0	8.9449	226050000	8	A0A0L6JJZ6;A0A0L6JJQ8	A0A0L6JJZ6
103250000	182140000	146000000	40438000	109140000	93320000	36695000	7324300	40562000	32506000	3184800	7466100	1914500000	1607000000	1418900000	1105700000	654680000	793250000	520270000	171350000	633600000	353960000	45347000	118800000	12	12	12	41.7	41.7	41.7	33.196	0	67.252	14437000000	120	A0A0L6JJZ8	A0A0L6JJZ8
880920	2905800	2197600	2174600	4559900	4536400	376420	222480	838850	2118900	1183300	1680200	17863000	35968000	35942000	54046000	74731000	74000000	20019000	15377000	24813000	55245000	49168000	33624000	9	9	9	18.2	18.2	18.2	50.735	0	12.4	733940000	24	A0A0L6JK01	A0A0L6JK01
24985000	38506000	46311000	14274000	41962000	29995000	20963000	25330000	46405000	45734000	51845000	48155000	1252900000	977910000	1311700000	759130000	1084900000	1005900000	891520000	1144900000	1476800000	1462200000	1864900000	1641200000	37	37	37	42.2	42.2	42.2	119.01	0	323.31	21289000000	283	A0A0L6JK03	A0A0L6JK03
0	0	0	13579000	25559000	10562000	0	0	0	13851000	26551000	12584000	0	0	0	91948000	71169000	40088000	0	0	0	73511000	101740000	37854000	4	4	4	29.2	29.2	29.2	13.221	0	11.07	616110000	15	A0A0L6JK12	A0A0L6JK12
0	5087800	2104800	511100	3168200	3598800	104780	457800	1975200	1108600	133930	3445.3	0	148110000	21393000	15038000	92512000	40364000	4536900	14044000	68780000	21028000	5027100	14384000	4	4	4	4.6	4.6	4.6	83.948	0	4.0477	711920000	5	A0A0L6JK13	A0A0L6JK13
1382300	4115000	2843400	795600	1799500	507930	765210	630040	1309800	733890	1085400	1383200	107120000	122000000	96574000	45658000	74786000	52507000	43231000	63812000	84499000	61581000	61851000	68445000	27	27	27	27.8	27.8	27.8	121.81	0	106.32	1301300000	68	A0A0L6JK15	A0A0L6JK15
13041000	7674200	9332700	851350	1532400	833670	6258100	5953300	6853100	2859100	2392800	2896700	1060400000	471040000	544100000	115340000	72036000	83924000	519080000	673610000	447340000	274350000	186960000	209590000	42	41	41	27.4	27.1	27.1	246.95	0	154.04	6047800000	125	A0A0L6JK16	A0A0L6JK16
1218700	4291000	3153000	2868600	19240000	16662000	0	0	842360	3602200	5586200	0	13729000	16126000	14759000	19541000	72410000	91692000	0	0	9173700	23864000	28159000	0	4	4	4	35.6	35.6	35.6	15.141	0	7.2673	459710000	13	A0A0L6JK18	A0A0L6JK18
115150000	166250000	188920000	12190000	23985000	10254000	190580000	324370000	137660000	54739000	71015000	55869000	4387900000	3848500000	4253700000	561780000	704080000	524040000	5527300000	12204000000	3427000000	1823100000	2417200000	1481400000	34	32	32	51.1	48.9	48.9	91.259	0	323.31	54040000000	403	A0A0L6JK23	A0A0L6JK23
5714400	27733000	35726000	6146600	25865000	15861000	7773100	3782900	9680600	9448600	3199400	7324700	93646000	121630000	233290000	227670000	202070000	190970000	76109000	64165000	107800000	109190000	70412000	46587000	10	10	10	38.5	38.5	38.5	35.467	0	74.227	2373800000	41	A0A0L6JK29	A0A0L6JK29
0	43912	0	0	0	0	0	0	154720	0	0	0	0	530500	0	0	0	0	0	0	2514100	0	0	0	2	2	2	5.9	5.9	5.9	52.179	0.00074738	3.6047	4369900	2	A0A0L6JK32	A0A0L6JK32
0	12399000	5180700	0	5577900	0	0	0	552420	0	0	0	0	26038000	24211000	0	23197000	0	0	0	6348800	0	0	0	3	3	3	27.8	27.8	27.8	10.311	0	5.3677	142260000	5	A0A0L6JK37	A0A0L6JK37
565970	1712500	1355600	0	275620	0	0	0	352880	0	65901	0	10845000	17024000	20089000	0	5437600	0	0	0	4285500	0	3647800	0	4	4	4	9.3	9.3	9.3	49.217	0	7.6049	95226000	6	A0A0L6JK39	A0A0L6JK39
9406100	54698000	55839000	5002900	11784000	64945000	7753200	1661800	6373700	3542300	12465000	2439300	38299000	116760000	141400000	42471000	57425000	222460000	16712000	11695000	16196000	24986000	50640000	15328000	3	3	3	27.2	27.2	27.2	9.2677	0	5.0309	1179600000	12	A0A0L6JK41	A0A0L6JK41
46450000	349050000	235130000	63346000	224130000	141550000	54591000	17480000	51182000	43213000	24359000	38604000	648420000	1827000000	1777800000	900690000	993610000	1080400000	400360000	184030000	313900000	366580000	176410000	244220000	14	14	14	48.1	48.1	48.1	18.395	0	46.463	14180000000	143	A0A0L6JK43	A0A0L6JK43
3897000	7515500	6788300	6193800	11570000	4724900	1819000	694260	1553000	2124200	1025400	409960	75349000	34497000	61791000	42200000	90744000	55217000	49957000	21263000	43976000	24935000	17562000	13952000	8	8	8	21.9	21.9	21.9	31.028	0	13.006	773040000	17	A0A0L6JK45	A0A0L6JK45
3502000	17966000	19048000	13924000	32916000	9665300	8667000	2079900	8333100	15205000	1948100	20984000	168880000	298750000	343680000	453950000	551600000	350900000	131390000	137610000	196470000	285880000	88875000	466250000	22	22	22	45	45	45	53.87	0	111.86	5244100000	105	A0A0L6JK46	A0A0L6JK46
126120000	276250000	258680000	28761000	61259000	40647000	409890000	839390000	224970000	117640000	179570000	101510000	4958400000	5181500000	5729500000	1082600000	1337700000	1444300000	11518000000	30437000000	6143800000	3038100000	5177100000	2610200000	38	37	36	47.1	45.6	44.9	91.712	0	323.31	103920000000	395	A0A0L6JK47	A0A0L6JK47
0	0	515160	0	0	268290	0	73646	0	0	0	0	0	0	0	0	0	2828100	0	0	0	0	0	0	2	2	2	9.6	9.6	9.6	28.029	0	4.7109	14571000	1	A0A0L6JK49	A0A0L6JK49
2139600	3278200	4766100	9333200	29258000	20775000	31575000	31690000	18526000	342950000	651860000	237210000	169970000	121090000	192040000	652400000	1037200000	1262100000	1462400000	2217100000	1113100000	14257000000	25084000000	8636900000	54	54	54	59.9	59.9	59.9	98.022	0	323.31	78851000000	340	A0A0L6JK50	A0A0L6JK50
1817800	0	753220	2443000	0	8278000	0	850510	0	2663800	0	1250500	9351500	0	4624300	19967000	0	26429000	0	11598000	0	11411000	0	8856300	1	1	1	18.8	18.8	18.8	13.053	0.0034868	2.5836	144460000	6	A0A0L6JK52	A0A0L6JK52
2533800	1725900	6681600	5197200	12010000	16530000	462390	772580	1039700	7290600	3458500	3266000	56502000	15430000	88165000	102940000	120720000	304600000	6885500	14558000	19010000	67832000	73908000	25610000	14	14	14	42.5	42.5	42.5	37.739	0	30.448	1341300000	40	A0A0L6JK58	A0A0L6JK58
21403000	41713000	49093000	6490200	16420000	10080000	29449000	24959000	32649000	24786000	35904000	27591000	845380000	620110000	811170000	203300000	221140000	260400000	618690000	747500000	702770000	498450000	802870000	495770000	11	11	11	18.9	18.9	18.9	77.589	0	158.68	9616100000	97	A0A0L6JK59	A0A0L6JK59
0	0	0	316450	828710	1721900	0	0	0	954390	0	181220	0	0	0	10185000	12284000	7844000	0	0	0	11219000	0	6166600	6	6	6	23.4	23.4	23.4	33.536	0	9.1094	72048000	8	A0A0L6JK62	A0A0L6JK62
13040000	61893000	61798000	73720000	165280000	140000000	16580000	9720700	18404000	53498000	44450000	23063000	140040000	340150000	407120000	720850000	678660000	807950000	194110000	128060000	166450000	413280000	323440000	226460000	10	10	10	61.2	61.2	61.2	16.477	0	110.14	7495900000	103	A0A0L6JK70	A0A0L6JK70
104320000	221130000	170040000	131360000	288490000	161680000	116630000	30218000	161100000	63909000	66254000	99195000	2041800000	1965400000	1961600000	3159400000	2604700000	2962400000	1336700000	662940000	2305300000	1098000000	1216600000	1325000000	19	19	19	44.8	44.8	44.8	45.382	0	100.38	33901000000	186	A0A0L6JK74	A0A0L6JK74
1178700	1480600	4016600	530440	362600	427530	12857000	6189500	63669000	3801300	3379100	24148000	10516000	12862000	93243000	16813000	9389300	28124000	648740000	385550000	2903500000	183900000	101350000	1055400000	32	32	32	27	27	27	151.59	0	323.31	7688500000	103	A0A0L6JK76	A0A0L6JK76
316460	6008200	3386600	0	5431300	1262300	440850	340950	274320	0	772260	459140	15139000	29877000	28548000	0	52274000	18894000	15703000	5424500	11100000	0	13498000	8542300	5	5	5	11.4	11.4	11.4	35.248	0	12.137	336460000	14	A0A0L6JK82	A0A0L6JK82
988660	8173500	11067000	3686800	10320000	19247000	3242600	905020	6121400	5943800	7026700	4426000	23016000	68481000	65455000	77740000	74595000	48424000	28910000	46427000	64256000	88358000	100660000	62666000	9	9	8	33.6	33.6	31.4	31.176	0	66.147	1136100000	23	A0A0L6JK83	A0A0L6JK83
55622000	104880000	104730000	59237000	98371000	60432000	25799000	12590000	36114000	45809000	15282000	17920000	1309500000	1149400000	1331800000	1423000000	1305800000	836120000	578970000	322530000	556350000	773970000	281800000	271390000	18	18	18	39.1	39.1	39.1	46.577	0	104.79	14646000000	139	A0A0L6JK84	A0A0L6JK84
6913500	31001000	12404000	5971800	14112000	5883100	1114700	3602700	3722000	238630	2027100	0	119790000	261340000	101140000	149470000	188630000	140530000	32919000	82670000	69813000	19397000	33077000	0	11	11	11	34.3	34.3	34.3	37.386	0	19.83	1826800000	22	A0A0L6JK85	A0A0L6JK85
114260	428510	176970	215820	922110	124780	512270	5088.2	918300	25217	39522	755080	4117100	16022000	4388800	17852000	30805000	20203000	4514400	2803900	6866900	14561000	22080000	9689000	5	5	5	6.1	6.1	6.1	106.33	0	6.5448	241560000	11	A0A0L6JK87	A0A0L6JK87
14240000	399850	0	324980	4865600	2519300	0	0	0	324080	724490	363470	145920000	13439000	0	26035000	50535000	29811000	0	0	0	21196000	17504000	13796000	5	5	5	23.2	23.2	23.2	22.539	0	3.9552	380190000	10	A0A0L6JK91	A0A0L6JK91
175650	4631700	1738400	1006200	2445200	1290000	0	0	0	0	547510	1783100	23011000	23161000	33942000	15385000	22497000	19180000	0	0	0	0	0	0	6	6	6	16.8	16.8	16.8	38.852	0	5.7015	272360000	4	A0A0L6JK98	A0A0L6JK98
0	914790	2085000	0	0	0	1778200	1076900	2683400	232480	0	0	0	0	16390000	0	0	0	18850000	21157000	18486000	0	0	0	3	3	3	13.8	13.8	13.8	26.68	0.00074571	3.5852	114020000	1	A0A0L6JKA8	A0A0L6JKA8
26861000	45515000	11571000	173590000	312860000	320390000	13527000	12561000	6323700	137300000	71548000	231370000	1999200000	1325400000	366530000	7830100000	9223000000	10630000000	1090500000	634120000	236940000	5381400000	2970100000	6363500000	45	45	45	50.2	50.2	50.2	75.551	0	323.31	73624000000	381	A0A0L6JKB1;REV__A0A0L6JIM2	A0A0L6JKB1
0	0	0	111970	965460	1771900	0	0	652710	1270700	1073800	1082900	0	0	0	5985700	14002000	15861000	0	0	19357000	14883000	16570000	10286000	3	3	3	6.1	6.1	6.1	47.452	0	5.382	145520000	9	A0A0L6JKB2	A0A0L6JKB2
1853200	1945100	2882900	279330	370480	136050	1255200	1732600	1819900	260800	488350	463150	513430000	271520000	365630000	127730000	35269000	35332000	277530000	498950000	346230000	102830000	162930000	140870000	65	64	64	14.2	14.1	14.1	548.83	0	147.82	3857300000	162	A0A0L6JKB5	A0A0L6JKB5
3274300	3574400	7284300	1857700	8596100	7114400	314300	17236000	2703000	361940	1295100	1258900	79105000	41495000	38206000	31093000	74113000	42218000	31148000	239440000	15466000	29382000	60814000	75741000	6	6	6	19.1	19.1	19.1	33.567	0	7.4414	1042500000	13	A0A0L6JKB8	A0A0L6JKB8
0	652510	121300	13655000	13644000	17559000	0	0	90596	9972800	12328000	5646800	0	17586000	6532600	222500000	309690000	289850000	0	0	5999400	208480000	256010000	146980000	16	16	16	32.5	32.5	32.5	51.343	0	34.712	2210100000	59	A0A0L6JKC3;A0A0L6JT15	A0A0L6JKC3
0	287300	880300	944310	2443000	5436900	173580	0	816430	2587300	1613400	4402600	0	3654300	6563200	81733000	32801000	86561000	9773500	0	10682000	50280000	30337000	35755000	2	2	2	4.7	4.7	4.7	55.608	0.0067024	2.1548	528800000	5	A0A0L6JKC6	A0A0L6JKC6
0	0	0	3421600	6120600	3972000	0	0	0	3097900	2788900	515430	0	0	0	42938000	43205000	40467000	0	0	0	37954000	27272000	14671000	4	4	4	15.2	15.2	15.2	24.92	0	23.025	298750000	12	A0A0L6JKC9	A0A0L6JKC9
44601000	59990000	61912000	28222000	61102000	32378000	41995000	37733000	48917000	51330000	60088000	54019000	3678300000	2594600000	2769800000	1914000000	2213300000	1669000000	2767600000	3220500000	3005800000	3304100000	4207200000	2795300000	62	60	60	39.7	38.6	38.6	178.43	0	323.31	48330000000	529	A0A0L6JKD1	A0A0L6JKD1
6944000	6750600	7785400	169230	56083	68497	5406400	5099300	6497100	426550	465370	880300	946110000	458150000	822810000	17817000	4189300	5634100	730600000	421990000	528170000	31901000	26794000	69913000	59	59	58	28.1	28.1	27.6	271.16	0	245.31	5311900000	170	A0A0L6JKD3	A0A0L6JKD3
166920000	182290000	281130000	174140000	405050000	243840000	88710000	92327000	97515000	252090000	666560000	336730000	12050000000	7153700000	12813000000	13977000000	15649000000	10175000000	5515800000	7065100000	5556600000	11730000000	28118000000	14758000000	92	92	88	50.6	50.6	48.6	179.54	0	323.31	221060000000	1171	A0A0L6JKD6	A0A0L6JKD6
1494900	3651400	3069800	0	0	0	407080	566890	759140	0	0	0	26008000	29393000	39011000	0	0	0	10834000	15828000	15531000	0	0	0	4	4	4	11	11	11	40.639	0	9.207	198990000	6	A0A0L6JKD8	A0A0L6JKD8
0	0	0	0	0	0	0	0	0	0	348930	621280	0	0	0	0	0	0	0	0	0	0	3577400	5393800	1	1	1	2.3	2.3	2.3	41.72	0.0048044	2.3889	13583000	1	A0A0L6JKD9	A0A0L6JKD9
9625400	29442000	14458000	79421000	216060000	122810000	20398000	7188500	8844300	58275000	46764000	104820000	418820000	549030000	356420000	2723000000	2498800000	2163600000	516020000	336490000	340650000	1326800000	1021700000	1793400000	30	30	30	56.2	56.2	56.2	55.976	0	323.31	22980000000	232	A0A0L6JKE1	A0A0L6JKE1
0	0	434240	218760	0	0	0	0	0	0	0	0	0	0	3979800	3258000	0	0	0	0	0	0	0	0	2	2	2	9	9	9	30.652	0	3.7305	9795000	2	A0A0L6JKF0	A0A0L6JKF0
159060	325050	83929	9220.2	0	0	29028	0	223070	0	0	0	8016400	10017000	2140600	1750100	0	0	1924400	0	11314000	0	0	0	3	3	3	3.3	3.3	3.3	119.14	0	7.9327	49761000	8	A0A0L6JKG0	A0A0L6JKG0
2611500	6383500	14679000	2050400	4335300	2968200	3155600	825000	4586200	268330	895550	518250	71925000	67367000	194020000	148300000	59221000	64147000	46906000	18493000	45491000	13712000	17038000	11389000	14	14	14	24.4	24.4	24.4	61.38	0	35.662	1125200000	39	A0A0L6JKG1	A0A0L6JKG1
798720	247790	1476900	128750	330540	395470	397160	1001800	425720	733030	3035800	2183000	9787500	5908400	12783000	5809600	7380700	10471000	13610000	15384000	12296000	15325000	24422000	13526000	4	4	4	15.9	15.9	15.9	30.105	0	8.595	200780000	10	A0A0L6JKG4	A0A0L6JKG4
1707600	3659400	3719900	298190	0	14500	415640	0	274230	0	0	0	15869000	60950000	27525000	9600700	0	1673100	9351700	0	11652000	0	0	0	5	5	5	12.7	12.7	12.7	34.619	0	6.8976	201790000	5	A0A0L6JKG5	A0A0L6JKG5
0	3545000	12529000	1526500	0	387190	0	0	1852800	0	0	0	0	12702000	62213000	20667000	0	6181300	0	0	12769000	0	0	0	4	4	4	22.6	22.6	22.6	21.902	0	25.095	178560000	6	A0A0L6JKH0	A0A0L6JKH0
836700	6408700	6402500	3423800	3977500	355270	804450	131300	805680	1320000	610900	307930	38125000	78338000	69722000	27299000	23790000	9699200	15826000	5628500	18978000	21618000	11585000	11299000	8	8	8	26.7	26.7	26.7	39.713	0	31.156	507700000	19	A0A0L6JKH1	A0A0L6JKH1
0	0	0	2014100	633360	6927100	0	0	0	10748000	11496000	4738100	0	0	0	17448000	5750300	53532000	0	0	0	43253000	71932000	17029000	3	3	3	44.4	44.4	44.4	9.3866	0	7.2298	292460000	9	A0A0L6JKH2	A0A0L6JKH2
0	224160	0	1113000	7459700	19770000	0	0	0	7573200	3690600	519910	0	3018100	0	15332000	45417000	126220000	0	0	0	64776000	32551000	5927700	7	7	7	35	35	35	23.023	0	15.473	484200000	16	A0A0L6JKH5	A0A0L6JKH5
548490	1528300	1786400	83113000	87932000	146200000	0	0	0	24339000	25950000	1812000	2303700	3283700	4087700	612480000	425830000	728360000	0	0	0	137850000	137400000	6403900	8	8	8	86.5	86.5	86.5	12.624	0	242.23	2985700000	38	A0A0L6JKI3	A0A0L6JKI3
2290700	6590700	1998200	0	0	0	881070	510130	2890600	0	0	0	51322000	46712000	10654000	0	0	0	25833000	46194000	39430000	0	0	0	10	10	10	31.3	31.3	31.3	35.287	0	16.913	318390000	10	A0A0L6JKI9	A0A0L6JKI9
279290	2233900	6004800	0	0	3851200	2124600	2270900	3228200	930880	550680	0	10493000	11001000	58610000	0	0	69541000	28748000	9159400	20758000	8817600	12054000	0	5	5	5	11.8	11.8	11.8	39.932	0	9.4881	386540000	11	A0A0L6JKJ3	A0A0L6JKJ3
228800000	434170000	469300000	41627000	108970000	86580000	509300000	697650000	430330000	127460000	170970000	183280000	13372000000	12068000000	13873000000	2647200000	2457100000	2604000000	18976000000	33713000000	14696000000	4461300000	5649200000	5121900000	49	49	47	61	61	60.4	99.01	0	323.31	174420000000	712	A0A0L6JKJ4	A0A0L6JKJ4
78510000	200140000	160970000	132000000	277740000	140430000	157850000	380570000	87481000	188090000	213090000	166100000	3282400000	3367300000	3596700000	4319700000	4466800000	3464100000	4499000000	12886000000	2178500000	4398400000	4781000000	3495400000	34	34	34	51.2	51.2	51.2	74.867	0	323.31	76404000000	412	A0A0L6JKK2	A0A0L6JKK2
3957400	0	2173500	32277000	1560100	9916200	0	0	0	0	2554800	0	26394000	0	0	106430000	3574000	26937000	0	0	0	0	16017000	0	3	3	3	43.3	43.3	43.3	7.1215	0	4.6211	209760000	5	A0A0L6JKL2	A0A0L6JKL2
3075600	15901000	59781000	16137000	75061000	72747000	3767900	628220	15588000	24737000	49956000	21096000	109140000	236760000	962920000	663280000	954390000	1068500000	69623000	22281000	349710000	501540000	997270000	497390000	29	29	29	60.7	60.7	60.7	40.104	0	147.91	10037000000	113	A0A0L6JKL6	A0A0L6JKL6
0	0	0	0	4892400	827990	0	0	0	0	0	0	0	0	0	0	20466000	0	0	0	0	0	0	0	3	3	3	26.2	26.2	26.2	16.517	0	6.4336	45763000	3	A0A0L6JKM1	A0A0L6JKM1
12972000	21523000	26744000	350770	221500	614860	21179000	44267000	29415000	2816200	3789900	4166700	435660000	357470000	465140000	13863000	4894500	19719000	581380000	1242200000	604060000	50764000	83607000	91405000	21	21	21	30.7	30.7	30.7	71.652	0	115.54	5041800000	82	A0A0L6JKM7	A0A0L6JKM7
3129200	4208000	5201300	813880	2318700	4381400	1279700	833280	2873200	220900	519450	668550	52924000	55697000	105040000	9062600	31562000	31102000	24829000	15181000	45810000	4797600	12562000	14038000	11	11	11	29.7	29.7	29.7	45.533	0	36.554	581850000	34	A0A0L6JKN3	A0A0L6JKN3
6865900	22670000	23219000	22924000	47637000	30080000	6390000	4621700	17223000	17640000	12262000	27874000	193470000	240990000	279920000	418160000	469300000	455790000	136170000	108830000	257590000	233580000	264310000	372460000	14	14	14	42.8	42.8	42.8	35.53	0	48.577	5266900000	98	A0A0L6JKN6	A0A0L6JKN6
0	0	0	0	460560	2738900	0	0	0	0	0	0	0	0	0	0	1685800	11888000	0	0	0	0	0	0	2	2	2	18.3	18.3	18.3	12.165	0	3.6826	22396000	2	A0A0L6JKN7	A0A0L6JKN7
2716600	747900	808100	8797000	14663000	10233000	724370	0	564980	5078700	6511800	11530000	27882000	18532000	17947000	233900000	140980000	242660000	27771000	0	23288000	143310000	100340000	170270000	15	15	15	30.5	30.5	30.5	52.628	0	54.21	1684200000	38	A0A0L6JKP0	A0A0L6JKP0
713140	6288300	5429300	1355700	8016700	11691000	943850	839340	198990	0	0	0	13194000	31495000	30774000	22283000	37853000	81894000	6702700	27582000	12399000	0	0	0	9	9	9	44.6	44.6	44.6	23.214	0	69.896	425710000	18	A0A0L6JKP4	A0A0L6JKP4
0	3222500	1058600	776450	7847000	16018000	1916100	0	1627800	16070000	21584000	15006000	0	9468800	5903500	24930000	33954000	71164000	15732000	0	10155000	91008000	132030000	63549000	6	6	6	24.2	24.2	24.2	18.001	0	8.1072	681010000	12	A0A0L6JKQ1	A0A0L6JKQ1
11408000	28667000	20626000	424710	4127600	5466400	49800000	88269000	29728000	11223000	8479500	9072900	384880000	476240000	381880000	17369000	63047000	131020000	1415400000	2355000000	623390000	295820000	238390000	195790000	22	22	22	37.3	37.3	37.3	73.692	0	323.31	8286100000	117	A0A0L6JKQ8	A0A0L6JKQ8
12951000	22585000	13770000	33099000	76781000	69146000	13127000	6672100	16222000	44190000	46427000	69999000	439450000	372870000	329520000	1058400000	1181000000	1231000000	330390000	278550000	355580000	1029500000	953340000	1495300000	27	27	27	44.2	44.2	44.2	55.762	0	310.76	13599000000	169	A0A0L6JKR5	A0A0L6JKR5
85940	141740	0	0	0	0	1390400	0	338500	5007400	4160800	7890600	1959900	3057400	0	0	0	0	44196000	0	28848000	142200000	54944000	149100000	9	9	9	15.3	15.3	15.3	56.628	0	39.357	608490000	18	A0A0L6JKR7	A0A0L6JKR7
0	1003200	1772200	10454000	25023000	31013000	968180	7738400	0	11046000	10098000	11507000	0	4765300	11278000	78995000	91681000	161700000	7003400	52092000	0	72776000	72000000	53605000	5	5	5	42.5	42.5	42.5	12.182	0	72.168	884990000	24	A0A0L6JKS2	A0A0L6JKS2
5241300	9634600	18723000	155230	2598200	783240	23237000	57119000	29052000	3558900	6363100	4483700	179120000	262620000	608930000	14553000	5144200	30606000	1095100000	3125800000	986940000	221000000	472360000	232080000	32	30	30	34.5	32.5	32.5	106.81	0	167.23	9013200000	163	A0A0L6JKS5	A0A0L6JKS5
0	0	0	0	1167700	4523100	0	0	0	0	1016200	0	0	0	0	0	4350900	24121000	0	0	0	0	4803100	0	1	1	1	6.6	6.6	6.6	14.241	0.0067249	2.2001	53656000	1	A0A0L6JKS7	A0A0L6JKS7
0	0	0	1356400	3611800	1079400	0	0	0	8379300	17156000	8818300	0	0	0	63845000	42485000	16270000	0	0	0	79569000	168750000	81545000	6	6	6	19.8	19.8	19.8	27.752	0	10.619	646420000	12	A0A0L6JKS8	A0A0L6JKS8
0	0	0	0	26676000	28388000	2236400	0	696620	23270000	29214000	30928000	0	0	0	0	427090000	332530000	93782000	0	200030000	332660000	655000000	352100000	5	5	5	13.1	13.1	13.1	45.048	0	9.279	3676600000	8	A0A0L6JKT2	A0A0L6JKT2
138370000	266170000	248570000	12193000	26650000	21755000	262380000	317980000	195240000	51600000	56431000	51683000	4662200000	4679000000	4012100000	441880000	439210000	502860000	6518900000	12368000000	4970300000	1041800000	1321200000	1119400000	32	28	10	46.9	42.5	19.1	87.437	0	323.31	61014000000	441	A0A0L6JKT3	A0A0L6JKT3
5756400	21105000	39278000	36510000	43131000	39714000	4511400	1118200	2714800	22112000	14018000	35912000	142100000	200980000	458740000	727500000	446920000	439650000	69641000	24599000	58424000	286480000	187430000	367210000	14	14	14	32.3	32.3	32.3	41.457	0	48.99	5051700000	63	A0A0L6JKU8	A0A0L6JKU8
52750000	107180000	135500000	66082000	80996000	63720000	151850000	269910000	92785000	100090000	82875000	130970000	2964500000	3156900000	3655300000	3724500000	2104900000	2125500000	6468500000	12033000000	3314300000	4058300000	2899400000	3724300000	43	43	41	42	42	40.6	108.39	0	323.31	68070000000	491	A0A0L6JKV2;REV__A0A0L6JW41	A0A0L6JKV2
9907800	21204000	17613000	8374600	8961900	12193000	3412900	1313800	4286600	1083300	505380	584910	128640000	157680000	141640000	106900000	91090000	161820000	57811000	38827000	38046000	32169000	15145000	9652100	8	8	8	23.2	23.2	23.2	39.842	0	17.798	1431100000	25	A0A0L6JKV8	A0A0L6JKV8
291780	1350900	904960	96942	26282000	7053100	843900	251490	1557100	6321100	7580300	15131000	106320000	74632000	58712000	134090000	968420000	597990000	51880000	28645000	55474000	398940000	523170000	896550000	7	7	7	5.2	5.2	5.2	157.65	0	8.6313	6360500000	14	A0A0L6JKV9	A0A0L6JKV9
0	707040	518370	3788800	8172700	7708800	0	0	0	0	611500	0	0	6144000	5220300	50031000	47143000	64113000	0	0	0	0	8932500	0	2	2	2	11.4	11.4	11.4	20.537	0	4.1221	279590000	6	A0A0L6JKW2	A0A0L6JKW2
0	0	0	0	2965600	2303300	0	1213100	1264400	0	1793100	0	0	0	0	0	46098000	44238000	0	20571000	7661200	0	42419000	0	3	3	3	6.8	6.8	6.8	45.653	0	4.5428	238490000	3	A0A0L6JKW5	A0A0L6JKW5
157930	656670	722260	86427	551450	556870	240060	73420	517460	190650	403880	288000	16988000	20700000	14995000	8306300	11161000	14116000	15486000	10927000	12694000	14999000	25645000	13704000	11	11	11	10.8	10.8	10.8	115.07	0	17.811	271150000	22	A0A0L6JKW6	A0A0L6JKW6
0	0	0	0	500520	8892600	0	0	0	4080400	3989700	1183900	0	0	0	0	2976500	30198000	0	0	0	12497000	13141000	3786900	3	3	3	47.8	47.8	47.8	7.5347	0.0014378	3.1009	93235000	9	A0A0L6JKW9	A0A0L6JKW9
7214100	9115300	8676700	7446000	15808000	9485900	11220000	11209000	10390000	8431400	9562800	14339000	202440000	111490000	127080000	199650000	173500000	139560000	226940000	180280000	164700000	238670000	254630000	193870000	15	15	15	29.5	29.5	29.5	55.183	0	80.755	3072500000	78	A0A0L6JKX0	A0A0L6JKX0
0	724160	348910	0	2152400	3298200	577390	0	622920	7617900	12074000	948880	0	16107000	10630000	0	21522000	19002000	8106300	0	18136000	28532000	36559000	20510000	4	4	4	26.7	26.7	26.7	19.071	0	12.667	255280000	5	A0A0L6JKX5	A0A0L6JKX5
10731000	48769000	37841000	17800000	40278000	44273000	62447000	88260000	35194000	35138000	23841000	55096000	714800000	1255200000	1128000000	1262100000	794660000	1194700000	2296100000	3657300000	1155000000	1225100000	849740000	1577000000	36	36	34	41.2	41.2	40.3	94.539	0	323.31	23484000000	337	A0A0L6JKX8	A0A0L6JKX8
19197000	28385000	8027100	2721300	1087700	532390	3670500	1778100	5446800	1420000	0	843380	221890000	240360000	59088000	29898000	7137900	4536100	50610000	13741000	54317000	9017400	0	6656000	6	6	6	23.7	23.7	23.7	26.159	0	26.572	950420000	16	A0A0L6JKX9	A0A0L6JKX9
1149700	2975600	6043400	892610	630240	588680	666050	328780	4762300	0	0	802420	14235000	25662000	15110000	11968000	6188800	6625100	8543000	6180600	29083000	0	0	5759300	4	4	4	33.9	33.9	33.9	12.717	0.0021368	2.9406	188400000	7	A0A0L6JKY6	A0A0L6JKY6
1235300	2199300	688050	8568600	16524000	12615000	799500	0	1072500	8854800	6349000	38628000	22442000	34186000	14747000	136340000	199740000	254600000	26539000	0	27120000	177850000	148300000	309880000	9	9	9	26	26	26	34.165	0	22.751	2048200000	44	A0A0L6JKZ1	A0A0L6JKZ1
2189100	3801800	1660100	8904700	17993000	10506000	549910	126090	681860	6805500	6231100	2927400	63705000	74649000	31290000	305980000	193120000	258810000	85666000	6744700	20874000	82583000	113060000	24558000	14	14	14	28.1	28.1	28.1	49.496	0	27.109	1871300000	38	A0A0L6JKZ3	A0A0L6JKZ3
289100	1505200	2224300	1390200	3952300	2586300	1492700	556090	394120	4986400	4581900	1334500	16807000	29861000	37482000	34396000	64254000	83327000	30908000	27440000	13484000	48122000	123940000	44062000	10	10	10	18.9	18.9	18.9	60.079	0	24.228	809380000	24	A0A0L6JKZ6	A0A0L6JKZ6
0	0	0	0	2767400	5171000	0	0	0	0	0	0	0	0	0	0	17308000	24573000	0	0	0	0	0	0	2	2	2	15	15	15	14.377	0.0028329	2.7881	71445000	2	A0A0L6JL00	A0A0L6JL00
2198800	4467600	6963800	636140	2157100	2710000	3665900	9397900	6863600	2762300	2794100	5765100	52850000	76062000	82312000	30661000	62820000	21174000	163450000	278110000	145030000	94712000	82752000	139100000	11	11	9	20.1	20.1	17.7	71.371	0	42.194	1662600000	40	A0A0L6JL01	A0A0L6JL01
40415000	90540000	99057000	75880000	261740000	172300000	15440000	17140000	21242000	158900000	180040000	241940000	796780000	931930000	1250500000	1654600000	1990000000	2035400000	375230000	288690000	269170000	2135400000	2061300000	2570000000	16	16	16	35.4	35.4	35.4	40.415	0	267.84	24743000000	144	A0A0L6JL03	A0A0L6JL03
159580	854910	1035400	221340	0	0	803790	506590	1924400	178290	0	612480	5030500	15858000	9041100	12270000	0	0	13820000	8911500	20829000	8259500	0	10088000	2	2	2	3.2	3.2	3.2	73.626	0.0021429	3.0198	188900000	10	A0A0L6JL07	A0A0L6JL07
20276000	65036000	62113000	90853000	207370000	122700000	33796000	9886500	37584000	193350000	183610000	214260000	148790000	173660000	223120000	1374400000	1115700000	781840000	116490000	97223000	103160000	1151100000	1290300000	1068600000	9	8	8	30.7	28.7	28.7	31.7	0	106.57	13649000000	95	A0A0L6JL09	A0A0L6JL09
4988600	37658000	17247000	3579500	12605000	10415000	5013200	1601900	8800400	5602000	748370	2022500	167480000	338670000	267010000	55139000	109470000	123520000	98922000	15043000	108900000	93029000	17503000	24840000	12	12	12	51.6	51.6	51.6	20.974	0	149.92	2205600000	43	A0A0L6JL10	A0A0L6JL10
35880	33610	6445.2	0	110560	0	25511	165140	0	0	80599	0	8752600	13121000	3612200	0	0	0	8236000	4822100	0	0	0	0	3	3	3	1.1	1.1	1.1	329.59	0.0021413	3.002	72324000	3	A0A0L6JL11	A0A0L6JL11
1631200	5314700	5769400	7279100	8450300	15887000	1375700	0	821770	3336200	1237300	3212800	0	38744000	47727000	69445000	62332000	30258000	24048000	0	0	30509000	31088000	29844000	4	4	4	26.9	26.9	26.9	16.705	0	4.8382	597470000	9	A0A0L6JL12	A0A0L6JL12
0	0	0	0	0	0	0	0	0	7684300	8015100	3988400	0	0	0	0	0	0	0	0	0	41541000	43703000	42185000	2	2	2	15.7	15.7	15.7	13.805	0	12.232	177190000	3	A0A0L6JL20	A0A0L6JL20
1465700	6264100	2768700	58554000	77940000	107250000	5943800	3145400	0	54349000	58515000	76225000	32059000	98217000	43790000	885860000	380250000	955490000	113140000	97293000	0	668390000	411450000	574670000	14	14	14	54.6	54.6	54.6	37.233	0	323.31	6786400000	100	A0A0L6JL25	A0A0L6JL25
0	45000	54979	0	0	0	440930	66589	366700	0	0	0	0	0	0	0	0	0	23707000	4463200	18147000	0	0	0	3	3	3	2.7	2.7	2.7	120.42	0.0098361	1.9763	65272000	4	A0A0L6JL28	A0A0L6JL28
6786000	11138000	8992600	5230000	9221800	9317600	2541100	505870	7981000	2002800	1283500	1471900	347350000	300780000	198740000	397880000	348140000	305360000	165500000	24869000	251590000	108390000	57143000	118990000	31	31	31	27.2	27.2	27.2	118.36	0	64.272	3855400000	105	A0A0L6JL29	A0A0L6JL29
101390000	265300000	162720000	17064000	57152000	71224000	83244000	20979000	75017000	34857000	19865000	34001000	1776600000	2435300000	2144500000	507320000	554750000	1171800000	1444100000	609410000	1168700000	623880000	417030000	349970000	19	19	19	46.4	46.4	46.4	34.555	0	234.02	19799000000	181	A0A0L6JL31	A0A0L6JL31
0	1165700	1262800	0	811180	352040	0	0	195570	0	0	0	0	5957900	6581400	0	15067000	13478000	0	0	0	0	0	0	2	2	2	6.5	6.5	6.5	31.788	0.0067431	2.2118	75747000	6	A0A0L6JL36	A0A0L6JL36
35636000	42699000	46912000	3480500	5444300	6777100	25529000	32263000	36495000	15065000	18192000	15235000	2678200000	1767700000	2130000000	469360000	330590000	537960000	1560100000	2505600000	2136800000	1194000000	1163900000	1066600000	43	43	43	27.8	27.8	27.8	194.73	0	323.31	23833000000	265	A0A0L6JL38	A0A0L6JL38
1661500	3024000	12551000	324210000	1023300000	1049100000	11380000	179080	2917400	485080000	425530000	649700000	16580000	43026000	71006000	6618600000	10834000000	11045000000	198850000	2090800	58347000	6114800000	5578800000	7507600000	26	26	25	77.1	77.1	77.1	31.457	0	287.54	75783000000	187	A0A0L6JL41	A0A0L6JL41
0	65636	49986	96776	222900	83432	41884	26509	0	143510	110440	140150	0	739730	626810	1971900	2392100	1061700	676420	549760	0	1887900	1659900	1783700	2	2	2	6.4	6.4	6.4	35.93	0.00072622	3.229	19624000	8	A0A0L6JL44	A0A0L6JL44
9347800	17307000	9881200	1128100	2630300	0	3929300	0	9187400	1289300	0	964580	64266000	93263000	42900000	9781600	40724000	0	27017000	0	35460000	13876000	0	22792000	6	6	6	54	54	54	14.277	0	10.673	500990000	9	A0A0L6JL46	A0A0L6JL46
316260	813950	918920	10805000	38990000	17738000	1275700	0	390920	13812000	13085000	19308000	15803000	14796000	25911000	248450000	521580000	260010000	34668000	0	6319400	166550000	168430000	201680000	11	11	11	30.4	30.4	30.4	46.304	0	24.786	2584000000	52	A0A0L6JL52	A0A0L6JL52
363940	1600700	941900	644530	1698000	2231200	0	1047700	1729000	0	0	0	12322000	15160000	11968000	9696300	9456700	32500000	0	31193000	10139000	0	0	0	4	4	4	13.2	13.2	13.2	37.954	0	19.554	194880000	7	A0A0L6JL53	A0A0L6JL53
11536000	19233000	15168000	2884900	5856800	2143700	9971900	11886000	18505000	6267100	9294200	3794400	392280000	272220000	259510000	123180000	112350000	75568000	254570000	351610000	359840000	193640000	218750000	105960000	14	13	13	22.8	21.9	21.9	76.002	0	108.31	3729300000	84	A0A0L6JL55	A0A0L6JL55
6883300	23323000	16408000	9675800	25990000	46324000	0	0	2232800	1322700	651180	1644700	49618000	103770000	128030000	201790000	242390000	350970000	0	0	18882000	17921000	15169000	20091000	8	8	8	37.9	37.9	37.9	19.764	0	36.538	1882400000	32	A0A0L6JL62	A0A0L6JL62
45065000	95965000	112740000	8991200	17428000	21889000	59452000	103530000	65636000	17051000	29100000	26288000	1010500000	979320000	1334600000	235280000	217380000	354750000	1124500000	2383900000	909850000	327080000	504170000	363670000	20	20	20	32.6	32.6	32.6	54.71	0	283.72	13269000000	150	A0A0L6JL67	A0A0L6JL67
0	1569100	17781000	0	0	1156500	10479000	6378400	48101000	4708400	13473000	4112300	0	21993000	259120000	0	0	21164000	213000000	137460000	528280000	99555000	246050000	82836000	11	11	11	32.3	32.3	32.3	40.938	0	113.47	2263000000	50	A0A0L6JL74;A0A0L6JWY0	A0A0L6JL74
2793100	13912000	9072300	0	1684800	145770	8821700	17250000	12584000	3637500	5011300	10726000	346460000	875940000	509100000	0	95378000	58981000	689890000	1705400000	1911400000	298050000	397310000	491810000	69	9	9	42.5	5.8	5.8	198.11	0	14.913	10191000000	34	A0A0L6JL77;A0A0L6JXV3;A0A0L6JY96;A0A0L6JXE9;A0A0L6JXL2;A0A0L6JXA4	A0A0L6JL77
1232300	7979800	4246200	6071400	18659000	7801600	3494700	3350700	2840400	12733000	21934000	12032000	128140000	153570000	127880000	242140000	382860000	231480000	146820000	145500000	111200000	410360000	627330000	316990000	22	20	20	36.6	34.1	34.1	78.508	0	158.08	4504400000	98	A0A0L6JL82	A0A0L6JL82
36912000	110330000	64838000	18730000	83327000	40503000	11004000	6174200	30864000	5899700	4145100	8478200	215590000	318480000	151330000	101900000	149090000	129360000	63373000	30361000	89445000	37474000	18231000	43174000	3	3	3	33.9	33.9	33.9	7.1114	0	3.8078	2106100000	24	A0A0L6JL94	A0A0L6JL94
81959	89082	49551	22244	0	0	46057	14460	76170	14321	0	0	2953100	1762600	1090900	611510	0	0	899750	445240	1233100	358570	0	0	3	3	3	4.9	4.9	4.9	61.212	0.00073964	3.4955	12209000	5	A0A0L6JL95	A0A0L6JL95
3240600	4685600	4622700	2161900	4924800	388460	1398800	519800	2409400	1332100	717260	1343000	74357000	106860000	48574000	42271000	52161000	11307000	43272000	13379000	69299000	57520000	38215000	24457000	10	10	10	19.7	19.7	19.7	50.122	0	18.674	832340000	31	A0A0L6JL96	A0A0L6JL96
8525500	32103000	25575000	75518000	101850000	108180000	10574000	6640400	8190300	36198000	18636000	9450800	258950000	384600000	363120000	1727700000	1247900000	1479700000	288690000	164590000	170910000	747980000	476300000	215690000	21	21	21	60.3	60.3	60.3	40.292	0	323.31	11036000000	141	A0A0L6JLA0	A0A0L6JLA0
68646000	83271000	112390000	13993000	28877000	10072000	29174000	57408000	61271000	31154000	20640000	23166000	2086800000	2043800000	2233800000	674630000	705350000	559630000	814390000	1941800000	1808600000	469270000	908770000	755350000	41	41	41	56.6	56.6	56.6	65.721	0	201.51	20522000000	230	A0A0L6JLA1;REV__A0A0L6JKR1	A0A0L6JLA1
11114000	57137000	70351000	7847300	31118000	43857000	7630800	2450200	4731300	8046700	10032000	3440700	47889000	261600000	425110000	82830000	155130000	301020000	57398000	32692000	24752000	81338000	104670000	29584000	9	9	9	40.1	40.1	40.1	16.258	0	20.203	2577600000	32	A0A0L6JLA2	A0A0L6JLA2
24145000	43234000	35134000	262770000	450950000	249520000	42884000	20410000	30278000	220960000	222680000	192770000	838130000	634960000	500730000	6599800000	5958900000	4326100000	765360000	538960000	658260000	3424900000	3724600000	2557900000	23	22	22	47	45.2	45.2	54.8	0	323.31	44894000000	273	A0A0L6JLA3	A0A0L6JLA3
309350	6857200	5849700	17064000	34452000	54762000	837000	822800	2443400	10796000	10977000	1824200	3833000	48742000	59103000	236270000	200240000	477260000	8716200	13366000	16104000	137890000	129690000	15308000	7	7	7	27.2	27.2	27.2	26.625	0	184.16	2057900000	43	A0A0L6JLA7	A0A0L6JLA7
1493700	3770200	5388900	742550	1492600	1157700	2056300	1256400	4484100	1492000	1949400	2140100	103580000	80883000	159060000	76855000	79409000	89469000	133360000	106430000	193220000	109250000	127490000	84677000	24	24	24	17.4	17.4	17.4	171.61	0	56.835	1919700000	48	A0A0L6JLA9	A0A0L6JLA9
0	0	0	1173700	1110400	2220200	0	0	0	4206100	5637000	2077900	0	0	0	23170000	22208000	62549000	0	0	0	72318000	87884000	36658000	10	10	10	32.2	32.2	32.2	39.321	0	38.011	427060000	21	A0A0L6JLB0	A0A0L6JLB0
7166400	13622000	23258000	330750000	830330000	458010000	22472000	5896700	3732500	457890000	848200000	503670000	393710000	194100000	584270000	7543000000	7557800000	4735800000	428610000	260520000	128690000	6471700000	12076000000	6092700000	20	20	19	64.1	64.1	62.2	34.895	0	323.31	70100000000	264	A0A0L6JLB2	A0A0L6JLB2
0	301710	222790	216590	0	0	1650200	0	0	0	0	0	0	12219000	11075000	0	0	0	147440000	0	0	0	0	0	2	2	2	1.6	1.6	1.6	171.38	0.0028149	2.7072	251080000	2	A0A0L6JLB3	A0A0L6JLB3
1059200	2857100	4093000	397880	3686300	3111300	15275000	14399000	6720100	4577900	14266000	8736700	29634000	40393000	80589000	20516000	39337000	44678000	216250000	372680000	137410000	79786000	367740000	131480000	9	9	9	16.3	16.3	16.3	53.498	0	15.244	2058600000	31	A0A0L6JLB4	A0A0L6JLB4
1345700	1662300	993370	759850	1251900	981480	941560	260040	692550	402000	387410	281900	34067000	52288000	17320000	46741000	29803000	11442000	31773000	12611000	17310000	13803000	25654000	27857000	10	10	10	11	11	11	110.02	0	29.747	448200000	20	A0A0L6JLB7	A0A0L6JLB7
142820	297540	139180	45710	0	0	0	0	0	0	0	0	5413700	5790400	3646500	3051700	0	0	0	0	0	0	0	0	1	1	1	1.2	1.2	1.2	96.433	0.0067476	2.2125	25635000	1	A0A0L6JLB8	A0A0L6JLB8
35036000	60821000	75681000	795360	1079800	8603100	23176000	27790000	20962000	1598200	4522200	2607500	1108600000	934010000	1234200000	10376000	21195000	45750000	584510000	580540000	369590000	51716000	35548000	28810000	16	16	16	25.1	25.1	25.1	57.085	0	71.021	7092100000	90	A0A0L6JLC2	A0A0L6JLC2
309780	208290	481790	0	0	0	176080	0	0	0	0	0	0	0	6770700	0	0	0	0	0	0	0	0	0	2	2	2	5.4	5.4	5.4	52.61	0.0021352	2.9296	27047000	0	A0A0L6JLC4	A0A0L6JLC4
0	0	0	0	0	0	84404	0	0	82871	132970	0	0	0	0	0	0	0	0	0	0	0	3797700	0	2	2	2	3.4	3.4	3.4	94.678	0	3.6939	11710000	0	A0A0L6JLC6	A0A0L6JLC6
13809000	32121000	28730000	67775000	193300000	152730000	12778000	8731700	12889000	98747000	110760000	75994000	786240000	808340000	844110000	2918800000	3404600000	2768500000	439000000	441140000	487950000	2496900000	2376900000	1691800000	34	34	34	41.9	41.9	41.9	72.274	0	323.31	29910000000	254	A0A0L6JLC7	A0A0L6JLC7
251060000	359450000	312990000	22703000	40653000	27478000	469380000	696390000	441250000	87021000	140020000	116480000	7555700000	6305100000	6250600000	926440000	659100000	558300000	12166000000	22907000000	9810200000	2079400000	3257300000	2612200000	29	29	29	54.4	54.4	54.4	59.366	0	323.31	103770000000	560	A0A0L6JLD0	A0A0L6JLD0
5213600	18977000	14728000	11412000	30352000	22280000	27667000	27988000	24472000	48875000	52955000	67297000	169000000	277810000	326380000	328190000	431170000	468470000	498580000	441870000	654880000	709070000	826290000	1023000000	17	17	17	26	26	26	73.124	0	167.4	9157600000	105	A0A0L6JLD2	A0A0L6JLD2
0	193860	244870	0	0	0	211510	0	0	0	0	0	0	0	0	0	0	0	5601100	0	0	0	0	0	1	1	1	2.7	2.7	2.7	48.683	0.0047945	2.3645	21458000	0	A0A0L6JLD3	A0A0L6JLD3
0	3251300	0	12521000	879560	9021300	8901200	0	0	26661000	30916000	53383000	0	60444000	0	599580000	108640000	189370000	287270000	0	0	582170000	713170000	970490000	6	6	6	13.3	13.3	13.3	48.193	0	11.397	4948200000	16	A0A0L6JLD4	A0A0L6JLD4
156970000	161570000	107980000	78109000	220580000	165390000	220110000	260360000	141990000	277890000	186870000	290080000	4634600000	2466300000	1978300000	2304100000	2965700000	2625000000	5200300000	7310800000	3573500000	4933300000	2900300000	4582900000	27	27	27	46.1	46.1	46.1	58.656	0	285.62	63501000000	359	A0A0L6JLE5	A0A0L6JLE5
265240	863490	1382500	219840	1020800	1673200	8415.5	213680	709000	1291300	5923400	1087700	20448000	7615500	12649000	0	40522000	19207000	11976000	13740000	45252000	39149000	132500000	16377000	11	11	9	15.9	15.9	14.1	86.955	0	22.368	542360000	16	A0A0L6JLF3	A0A0L6JLF3
21612000	68729000	39955000	58284000	134860000	103900000	28848000	9724200	46231000	44554000	43128000	108500000	1651000000	2171100000	1578100000	3757000000	3011700000	3077100000	1428000000	810970000	1919100000	1874500000	1665700000	3643900000	57	57	57	55.9	55.9	55.9	105.54	0	323.31	40375000000	432	A0A0L6JLF9	A0A0L6JLF9
2800600	3451300	1946600	1717600	1599400	1341500	2327700	277720	1491300	1221800	332820	1396100	55422000	29654000	20272000	36630000	27585000	35263000	33553000	8738100	26076000	26853000	14044000	17085000	5	5	5	20.4	20.4	20.4	36.17	0	12.139	457800000	8	A0A0L6JLG5	A0A0L6JLG5
634620	791730	1039600	0	0	0	1467400	1333000	0	186880	288370	0	22919000	11714000	10841000	0	0	0	16062000	17374000	0	5540900	6914100	0	2	2	2	7.3	7.3	7.3	26.454	0.00072516	3.2151	114830000	5	A0A0L6JLG8	A0A0L6JLG8
1627300	4904300	4066300	406110	1174500	206320	1274700	1202100	1839200	1278700	590160	634390	76038000	125870000	101500000	51230000	44944000	9691700	48390000	41614000	59145000	43581000	26001000	15856000	14	14	14	16.3	16.3	16.3	83.033	0	20.998	941000000	36	A0A0L6JLH3	A0A0L6JLH3
101610000	211420000	144430000	17726000	37352000	42741000	63930000	15309000	125750000	15171000	6170600	15163000	2625000000	2545600000	2009600000	513370000	554370000	698220000	1330500000	341940000	2329800000	333790000	157950000	325850000	24	24	22	53.7	53.7	51.9	51.501	0	274.57	19919000000	136	A0A0L6JLH6	A0A0L6JLH6
18219000	35693000	36514000	10559000	8093800	6426700	8476400	3754800	13461000	1569500	0	4044400	253780000	258740000	313120000	196480000	96242000	71098000	174760000	89004000	166570000	53105000	0	49699000	10	10	10	30.3	30.3	30.3	44.96	0	111.24	2495800000	54	A0A0L6JLH8	A0A0L6JLH8
19185000	68126000	79279000	8218600	16218000	17691000	44538000	85498000	24594000	12281000	20386000	15668000	386410000	480390000	682220000	197500000	151180000	203300000	550920000	1088900000	265190000	164500000	214710000	173650000	9	9	9	35	35	35	32.772	0	132.18	6175200000	97	A0A0L6JLI3	A0A0L6JLI3
0	295360	0	163170	22567000	626070	0	39032	172910	0	0	0	0	1406400	0	1405600	291180000	8375300	0	690060	1248000	0	0	0	5	5	5	13.9	13.9	13.9	45.309	0	4.1985	572720000	4	A0A0L6JLI4	A0A0L6JLI4
1285700	2035600	1929000	0	165810	314570	336490	189120	849510	0	0	0	35467000	49823000	26507000	0	7723800	7471200	8336600	0	21798000	0	0	0	9	9	9	19.5	19.5	19.5	51.896	0	9.0393	234490000	10	A0A0L6JLJ1	A0A0L6JLJ1
4027200	14712000	11864000	20383000	42896000	36541000	4850000	2076100	7896700	11198000	8582800	3584400	153070000	208440000	156290000	449730000	470340000	444400000	120490000	56840000	147760000	222030000	169780000	86297000	17	17	17	44.4	44.4	44.4	38.896	0	121.24	4046700000	77	A0A0L6JLJ2	A0A0L6JLJ2
332730	912580	793980	0	1487500	2838400	0	0	836010	476510	800110	526460	12296000	13567000	13273000	0	10318000	19667000	0	0	4919800	13983000	11605000	9570900	5	5	5	22.4	22.4	22.4	37.539	0	8.0188	171080000	5	A0A0L6JLJ3	A0A0L6JLJ3
3973300	14136000	13868000	11486000	44287000	28009000	3863100	6746200	8532700	15332000	16492000	26155000	387250000	388040000	481080000	872640000	927090000	865720000	319410000	436080000	379430000	682450000	543660000	696950000	43	43	43	47.7	47.7	47.7	88.112	0	275.47	10608000000	220	A0A0L6JLJ4	A0A0L6JLJ4
6984000	17605000	16967000	1717900	773700	751200	9035900	1593300	6968900	896110	0	204890	107220000	136350000	145010000	11488000	4752100	7279700	105600000	45528000	84962000	8351500	0	3548200	10	10	10	29.3	29.3	29.3	32.696	0	16.15	1016000000	29	A0A0L6JLJ9	A0A0L6JLJ9
9675700	12369000	26712000	9441100	14334000	31194000	2697900	1507600	9749000	6806600	6903700	15068000	722500000	523000000	1063800000	728120000	657020000	1471700000	309500000	103670000	647830000	512460000	499640000	650800000	55	55	55	46	46	46	135.83	0	224.1	11863000000	210	A0A0L6JLK0	A0A0L6JLK0
8473000	42065000	24592000	84840000	370550000	299270000	8256300	1613100	5847500	131110000	124840000	156210000	292730000	429380000	390800000	1831700000	3141300000	2478800000	219200000	46482000	262000000	1675300000	1215600000	1556500000	19	19	19	37.1	37.1	37.1	43.41	0	156.95	21380000000	170	A0A0L6JLK6	A0A0L6JLK6
2504900	6725600	4406400	25291000	48353000	48898000	4006000	3233300	6980100	15823000	10588000	18053000	42942000	85818000	53651000	360810000	410610000	465290000	53902000	62595000	115940000	214430000	191350000	181390000	12	12	12	35.1	35.1	35.1	35.056	0	38.128	3507500000	59	A0A0L6JLL1	A0A0L6JLL1
3165000	5037300	4214600	1538800	2940100	5069700	4060200	3707600	3516900	7575200	8142000	3050500	67078000	75060000	82324000	106590000	128680000	155480000	91386000	113920000	123780000	193700000	341400000	102380000	19	18	18	24.8	24.1	24.1	94.889	0	89.605	2236800000	41	A0A0L6JLL2	A0A0L6JLL2
1735300	6324900	6575300	0	0	0	2319600	1675500	2584300	350560	0	0	12141000	42464000	50368000	0	0	0	34180000	38619000	37864000	8431100	0	0	5	5	5	25.1	25.1	25.1	22.418	0	9.8567	323480000	11	A0A0L6JLL7	A0A0L6JLL7
4065800	9439000	9785600	1002100	230010	0	3764800	5456700	6020700	2795900	9506200	8054200	159690000	129620000	105230000	32342000	4521700	0	119030000	147430000	162270000	88789000	229390000	119170000	13	13	13	18.8	18.8	18.8	72.945	0	34.085	1803600000	50	A0A0L6JLL9	A0A0L6JLL9
0	308700	250360	4487200	14979000	9634600	3162200	4014800	1630000	5930900	8837400	12155000	0	1286000	1177600	37088000	54824000	39961000	31557000	49948000	14972000	19705000	46950000	60212000	4	4	4	47.6	47.6	47.6	15.876	0	26.344	523120000	17	A0A0L6JLM0	A0A0L6JLM0
0	0	0	0	0	877100	0	0	0	83573	152140	0	0	0	0	0	0	8157900	0	0	0	0	0	0	3	3	3	21.2	21.2	21.2	24.491	0.0067204	2.1874	16692000	3	A0A0L6JLM5	A0A0L6JLM5
2793800	5796700	5479400	953300	1252400	662950	2232600	986390	2648100	420800	231540	647910	75196000	68857000	87399000	36691000	28803000	8466800	37502000	31832000	36182000	23867000	14838000	25291000	8	8	8	19.8	19.8	19.8	47.138	0	19.619	674970000	24	A0A0L6JLM6	A0A0L6JLM6
0	0	0	922990	0	0	0	0	0	0	0	0	0	0	0	9163900	0	0	0	0	0	0	0	0	2	2	2	12.8	12.8	12.8	22.285	0	4.6098	9229900	2	A0A0L6JLN1	A0A0L6JLN1
2083600	2994600	2075300	401650	257020	0	1017500	0	1512700	0	0	211040	34642000	49699000	19341000	4746800	4903400	0	12107000	0	21601000	0	0	4838500	7	7	7	29	29	29	32.513	0	20.455	211070000	15	A0A0L6JLN2	A0A0L6JLN2
75509000	170560000	200930000	65214000	81641000	96878000	139400000	113800000	247170000	143930000	105620000	112090000	1841100000	1860200000	2613100000	2188600000	978550000	1185400000	2750600000	2556200000	4716200000	1834800000	1639100000	1533800000	17	17	17	25.3	25.3	25.3	77.988	0	178.97	38819000000	196	A0A0L6JLN7	A0A0L6JLN7
8422700	17818000	11221000	4803200	7672700	2857000	4345900	1364900	6751600	1235200	319400	355480	189370000	298880000	187910000	131340000	107020000	47232000	107010000	42606000	88524000	22697000	17256000	11363000	15	15	15	39.8	39.8	39.8	40.04	0	31.04	1813500000	37	A0A0L6JLP4	A0A0L6JLP4
0	4219200	1750900	0	2651900	3740400	0	0	0	0	0	0	0	10731000	13133000	0	23783000	16188000	0	0	0	0	0	0	3	3	3	29.6	29.6	29.6	17.402	0	7.0787	111260000	4	A0A0L6JLP7	A0A0L6JLP7
1231100	3865300	3173500	1157200	2350100	0	0	0	1974600	0	0	0	57054000	24142000	24392000	37675000	15787000	0	0	0	14401000	0	0	0	9	9	9	28.7	28.7	28.7	43.287	0	21.658	261280000	14	A0A0L6JLQ3	A0A0L6JLQ3
29548000	59349000	65580000	12324000	10670000	9462100	30874000	65451000	37127000	12072000	12353000	12388000	769400000	794880000	970080000	301700000	199070000	277110000	908100000	1468500000	664900000	268440000	264200000	260720000	18	18	18	30.9	30.9	30.9	60.996	0	178.46	9644400000	131	A0A0L6JLQ7	A0A0L6JLQ7
1278100	6655800	952580	732440	331870	1611200	877220	95519	1264100	0	394760	0	21134000	45435000	8340500	7030900	4507600	23816000	10405000	4802700	15475000	0	10046000	0	5	5	5	17.6	17.6	17.6	27.852	0	12.76	227100000	18	A0A0L6JLQ8	A0A0L6JLQ8
11646000	27590000	30883000	15173000	19050000	17773000	8513900	8119900	35977000	16667000	7278000	14559000	186560000	211910000	262220000	274450000	166820000	207100000	113780000	94269000	369710000	226820000	102170000	158610000	12	12	12	44.3	44.3	44.3	35.595	0	138.01	3411700000	72	A0A0L6JLR1	A0A0L6JLR1
0	2496800	3572000	4738600	7742200	2795200	948540	0	0	7922500	6809100	9939000	0	23649000	25531000	39166000	37022000	38429000	12268000	0	0	27630000	31401000	52429000	3	3	3	19.1	19.1	19.1	17.203	0	5.3031	422680000	8	A0A0L6JLR5	A0A0L6JLR5
2698900	3121000	0	0	1318300	0	0	0	2438000	0	0	0	4308200	3801100	0	0	2177400	0	0	0	3519100	0	0	0	1	1	1	11.7	11.7	11.7	15.693	0	10.419	19153000	5	A0A0L6JLR8	A0A0L6JLR8
1420000	1794000	2455400	183460	687560	0	1361600	131650	1515000	238760	0	988190	13672000	21840000	18414000	6872800	11445000	0	11999000	5388800	30560000	6831900	0	17072000	3	3	3	7.4	7.4	7.4	32.64	0.0021521	3.0642	204740000	5	A0A0L6JLR9	A0A0L6JLR9
0	7774600	2909600	97732000	289280000	183880000	3095400	454670	1097400	78937000	81097000	35225000	0	28497000	9425700	1291500000	1133100000	1738000000	18965000	4740000	1302200	711560000	777390000	219100000	10	10	10	45.4	45.4	45.4	20.864	0	179.61	9377700000	63	A0A0L6JLS0	A0A0L6JLS0
159220	3938100	2445000	1340400	14099000	23911000	950520	0	1065700	773400	181360	5691700	16549000	26724000	32097000	13391000	139080000	202230000	43301000	0	7263700	13956000	13389000	22314000	8	8	8	32.7	32.7	32.7	23.679	0	12.41	872890000	17	A0A0L6JLS6	A0A0L6JLS6
5222700	29981000	20277000	17740000	111460000	48134000	7780000	1518800	11506000	31837000	22344000	11332000	108160000	305720000	192230000	338820000	1017500000	784430000	191780000	46559000	198730000	360970000	366780000	133420000	11	11	11	28.9	28.9	28.9	39.964	0	62.596	6701700000	73	A0A0L6JLT3	A0A0L6JLT3
34676000	66871000	61927000	15633000	20895000	11085000	10658000	1696200	16148000	3712800	1779300	9520200	786840000	937270000	867570000	439550000	287500000	339650000	232440000	72520000	368090000	153630000	69878000	126630000	30	30	30	53.4	53.4	53.4	53.79	0	157.99	6874200000	131	A0A0L6JLT6;A0A0L6JI96	A0A0L6JLT6
1380100	7259300	5498900	1483300	2429800	0	520870	273420	3289400	550250	0	198900	49112000	81516000	57898000	55134000	34465000	0	19424000	13474000	30241000	14428000	0	7439900	12	12	12	35.9	35.9	35.9	40.605	0	30.137	549220000	23	A0A0L6JLU1	A0A0L6JLU1
0	214970	0	0	0	0	0	0	0	0	0	0	0	2479000	0	0	0	0	0	0	0	0	0	0	1	1	1	3.2	3.2	3.2	39.057	0.009772	1.9116	4514300	2	A0A0L6JLU8	A0A0L6JLU8
53512000	131420000	125320000	17791000	27347000	17358000	77373000	24645000	87508000	18775000	8049700	15269000	941560000	1012200000	1209400000	441100000	252710000	191690000	1446500000	406800000	1074400000	259370000	113020000	213940000	18	18	18	50.6	50.6	50.6	34.933	0	113.96	10879000000	96	A0A0L6JLV0	A0A0L6JLV0
0	1097100	507480	316560	1688600	314820	174360	0	547010	111090	492710	318500	0	7733600	6027000	6102000	7531800	0	0	0	5483600	3256800	12530000	4991600	6	6	6	16.7	16.7	16.7	43.264	0	6.7037	94660000	6	A0A0L6JLV3	A0A0L6JLV3
1874700	9550600	3638000	16296000	28003000	15305000	0	213340	929080	15197000	13563000	20920000	19888000	108550000	31541000	345380000	227540000	139870000	0	4188500	16420000	238250000	247830000	371460000	14	14	14	41.1	41.1	41.1	34.878	0	25.187	2635300000	41	A0A0L6JLV4	A0A0L6JLV4
1105000	8277100	20702000	5039000	11411000	11225000	1767900	737880	7662500	6099600	6624000	1668300	26325000	120420000	342480000	135400000	144660000	214110000	50701000	21661000	174840000	107240000	148220000	73617000	18	15	14	33.8	31.2	29.6	50.645	0	51.938	2387300000	63	A0A0L6JLV6	A0A0L6JLV6
0	0	23008	23505000	51321000	37835000	0	483980	0	18201000	22514000	27737000	0	0	252410	478090000	473710000	398650000	0	4625600	0	248150000	308300000	129420000	14	13	13	44.7	42.1	42.1	33.247	0	43.261	3087500000	62	A0A0L6JLV9	A0A0L6JLV9
2197900	4766600	3611400	155350	0	0	372040	0	1126100	334890	0	150720	41400000	52714000	28696000	5878300	0	0	7543200	0	10047000	5923300	0	3562100	4	4	4	17.5	17.5	17.5	29.759	0	12.591	228870000	14	A0A0L6JLW0	A0A0L6JLW0
33155000	102290000	59971000	98182000	342990000	338210000	33640000	3095300	24278000	171210000	148050000	464980000	689190000	1168100000	782140000	1865800000	2905900000	3217700000	676620000	75769000	421450000	1971000000	1582400000	4263900000	18	18	18	46.2	46.2	46.2	31.73	0	93.315	30941000000	131	A0A0L6JLW3	A0A0L6JLW3
22103000	67952000	34126000	127670000	402130000	398150000	8562100	9092100	38172000	116970000	82351000	94880000	489690000	788310000	706300000	2988700000	4061800000	3942000000	186220000	213060000	522960000	1898700000	1519000000	1288000000	18	18	18	60	60	60	45.615	0	323.31	29445000000	172	A0A0L6JLW4	A0A0L6JLW4
31334000	34862000	60996000	3299600	7385800	7841700	79617000	68325000	94127000	32675000	29398000	41001000	19439000000	10829000000	19643000000	2695500000	2664600000	3706600000	33095000000	37244000000	37588000000	13495000000	12066000000	14791000000	369	369	367	41	41	40.9	1252.1	0	323.31	281260000000	2651	A0A0L6JLW5;A0A0L6JHQ7	A0A0L6JLW5
0	103850	87278	0	0	600510	0	0	0	0	0	0	0	3136600	2933000	0	0	0	0	0	0	0	0	0	3	3	3	4.4	4.4	4.4	85.668	0	4.584	43540000	6	A0A0L6JLX3	A0A0L6JLX3
874850	1287100	832030	3997500	10574000	2850800	252740	0	894210	3394300	2604300	4362000	14323000	9931400	26102000	28823000	36682000	15774000	5741900	0	14466000	26153000	26380000	31029000	7	6	6	17.5	15.6	15.6	36.181	0	10.432	351160000	12	A0A0L6JLX5	A0A0L6JLX5
0	0	0	804780	3224600	3053500	0	0	0	0	0	0	0	0	0	8593400	12484000	18330000	0	0	0	0	0	0	2	2	2	11.3	11.3	11.3	16.194	0.00073206	3.3633	63746000	4	A0A0L6JLX6	A0A0L6JLX6
15324000	39355000	20895000	81497000	131400000	117830000	23458000	9918300	51758000	64823000	51632000	81695000	1020800000	1295700000	701940000	3329300000	3082700000	3263400000	1028400000	607910000	2016700000	2189400000	1893700000	2637700000	40	40	40	48.1	48.1	48.1	92.232	0	323.31	34479000000	358	A0A0L6JLX7	A0A0L6JLX7
300380	0	0	2925700	6765300	7805500	0	0	0	8142900	10607000	6296300	6607400	0	0	32771000	28159000	42507000	0	0	0	47771000	21541000	18063000	3	3	3	16.4	16.4	16.4	15.329	0	8.9056	342750000	9	A0A0L6JLY4	A0A0L6JLY4
17852000	25639000	22835000	5361800	16776000	11698000	17244000	9085400	12845000	24554000	16365000	29811000	1464200000	1098200000	1093400000	752810000	849680000	663050000	1216000000	743970000	828340000	1770000000	1203600000	1665800000	62	62	62	35.2	35.2	35.2	182.81	0	295.69	19116000000	263	A0A0L6JLY5	A0A0L6JLY5
20390000	47061000	32673000	1666500	6461300	7961500	17432000	27908000	24909000	4410100	3352500	9323000	1600000000	2229100000	1565800000	235400000	578980000	562930000	1396000000	2463300000	1731200000	503270000	463650000	718990000	51	51	50	23.2	23.2	22.8	243.68	0	262.17	19744000000	260	A0A0L6JLY7	A0A0L6JLY7
0	0	0	0	0	1342300	0	0	1088000	10566000	13492000	9684200	0	0	0	0	0	3522300	0	0	5542400	18250000	31580000	28815000	5	5	5	41.4	41.4	41.4	10.022	0	10.344	144690000	13	A0A0L6JLY8	A0A0L6JLY8
0	1959400	917520	0	1704500	15587000	0	0	0	0	3185600	3223700	0	30697000	15994000	0	19963000	50159000	0	0	0	0	5617400	5948600	2	2	2	14.8	14.8	14.8	16.375	0	25.176	212620000	9	A0A0L6JLY9	A0A0L6JLY9
0	233310	98554	704340	758370	0	0	0	0	1805000	1212800	2632500	0	9765200	28382000	20714000	15599000	0	0	0	0	44490000	20040000	31649000	3	3	3	5.6	5.6	5.6	62.396	0.0092531	2.0533	245680000	2	A0A0L6JLZ0	A0A0L6JLZ0
142900	834070	1724800	694510	2101000	1660800	178870	0	574570	852010	1504300	2137700	21493000	13752000	40651000	26361000	37287000	27759000	24912000	0	24724000	32845000	23848000	34658000	7	7	7	12.7	12.7	12.7	64.758	0	10.316	471420000	18	A0A0L6JLZ3	A0A0L6JLZ3
22590000	53874000	50757000	154410000	342260000	358970000	9450900	6088300	19015000	61705000	77442000	99860000	996660000	1414000000	1388100000	5756000000	5962400000	8838400000	387570000	187130000	644480000	1599800000	1791200000	1753100000	42	42	42	54	54	54	66.672	0	323.31	47744000000	335	A0A0L6JLZ7;SYH_HUMAN	A0A0L6JLZ7
0	1193300	222960	0	0	0	0	0	0	0	0	0	0	14544000	9201900	0	0	0	0	0	0	0	0	0	3	3	3	4.7	4.7	4.7	68.532	0	5.6299	42489000	2	A0A0L6JLZ8	A0A0L6JLZ8
8205100	27129000	20762000	19016000	37557000	19578000	4316700	1264300	5994300	16184000	4802500	36118000	174220000	321550000	322670000	329860000	373020000	269680000	89017000	46633000	109200000	270330000	80330000	421390000	11	11	11	26.4	26.4	26.4	43.313	0	50.615	4219500000	65	A0A0L6JM14	A0A0L6JM14
2625200	4531200	4349900	29822	225750	114770	528120	0	1611900	1030900	31351	89709	27924000	118060000	38776000	2709900	6813600	6217600	4591500	0	14211000	4479700	2287200	4126200	9	9	9	24.9	24.9	24.9	41.134	0	33.068	333710000	13	A0A0L6JM15	A0A0L6JM15
863650000	1087200000	966150000	150720000	255420000	207120000	1164300000	1476600000	1387000000	379050000	363200000	483920000	66813000000	50951000000	53795000000	11390000000	8202300000	6550400000	75273000000	105130000000	91462000000	16072000000	15173000000	18941000000	124	124	121	77.5	77.5	77.2	244.46	0	323.31	913570000000	9111	WP_050753331.1;A0A0L6JM16	WP_050753331.1;A0A0L6JM16
0	0	0	1240700	17011000	0	0	0	0	2660200	5999900	1977500	0	0	0	19306000	77756000	0	0	0	0	29502000	31120000	19921000	3	3	3	26.7	26.7	26.7	13.209	0	4.8196	288890000	11	A0A0L6JM17	A0A0L6JM17
389580	968730	463500	0	0	0	0	0	297050	0	0	0	17002000	8660300	8071100	0	0	0	0	0	0	0	0	0	4	4	4	9.6	9.6	9.6	67.333	0	8.753	59328000	2	A0A0L6JM19	A0A0L6JM19
0	94127	88829	0	917410	1323800	0	0	0	0	198310	0	0	2162800	2216300	0	4649700	19932000	0	0	0	0	3625400	0	2	2	2	9.8	9.8	9.8	29.168	0	4.0835	55072000	3	A0A0L6JM21	A0A0L6JM21
1380400	3726900	4058700	35326000	89536000	61409000	5554200	366080	2082700	48382000	51251000	65207000	13271000	83895000	48176000	914420000	1265300000	973170000	91667000	3222000	25380000	649130000	1190900000	1080500000	21	21	21	60.3	60.3	60.3	33.564	0	226.2	9575300000	111	A0A0L6JM22;REV__A0A0L6JP67	A0A0L6JM22
3207500	9186200	12449000	18426000	41598000	22796000	6214300	3704900	6449600	28516000	33784000	58917000	548830000	490810000	512490000	2949500000	2635200000	1625100000	515410000	463700000	524800000	2743700000	3228500000	2303600000	71	71	70	44.2	44.2	43.8	198.61	0	323.31	30166000000	370	A0A0L6JM23	A0A0L6JM23
2398900	9176600	2834200	8543500	13270000	2128000	853830	0	0	12576000	11521000	9732100	54142000	58517000	35408000	132030000	96525000	34976000	12864000	0	0	141260000	157010000	83470000	15	15	15	50.6	50.6	50.6	34.138	0	51.803	1168600000	36	A0A0L6JM25	A0A0L6JM25
288100	1047800	616990	112040000	100350000	42825000	0	0	455000	86936000	79883000	113960000	4563400	8762000	8497100	850280000	663500000	553030000	0	0	3596000	536590000	374620000	903890000	13	13	13	67.5	67.5	67.5	22.41	0	293.42	5922400000	56	A0A0L6JM26	A0A0L6JM26
1942100	8947400	5715100	0	0	1364300	0	0	0	0	0	0	13399000	20759000	13205000	0	0	8603100	0	0	0	0	0	0	3	3	3	43.8	43.8	43.8	10.079	0	9.2491	89844000	7	A0A0L6JM30	A0A0L6JM30
0	221490	0	0	430340	0	0	0	0	0	0	0	0	2432500	0	0	4500600	0	0	0	0	0	0	0	2	2	2	7.2	7.2	7.2	34.83	0.002149	3.0549	13036000	2	A0A0L6JM32	A0A0L6JM32
4842800	6830300	5705100	380440	831450	342130	2678200	188540	3537900	187780	259660	524150	53853000	59565000	76139000	14786000	0	0	59855000	23376000	52778000	21266000	10394000	33933000	8	8	8	26.2	26.2	26.2	37.844	0	14.205	605090000	19	A0A0L6JM38	A0A0L6JM38
0	270270	250170	0	152060	0	0	198580	231110	526050	0	0	0	3123700	3170100	0	2286400	0	0	3613900	3358800	5116300	0	0	1	1	1	4.7	4.7	4.7	34.91	0.0007485	3.634	29308000	1	A0A0L6JM40	A0A0L6JM40
8415500	19553000	6937900	13458000	19947000	64149000	3531300	0	52309	11876000	14017000	5411900	88305000	86414000	52252000	125830000	96819000	593540000	21333000	0	1963400	145080000	192490000	34126000	9	9	9	48	48	48	19.79	0	34.27	2175500000	39	A0A0L6JM50	A0A0L6JM50
0	0	269690	426300	659300	3920200	0	0	306570	2209900	1591000	677710	0	0	10430000	8531300	15113000	67943000	0	0	12828000	41140000	32137000	15296000	7	7	7	16.9	16.9	16.9	56.29	0	24.838	311880000	13	A0A0L6JM64	A0A0L6JM64
0	0	0	1745600	4530900	4517600	0	0	0	1916700	4521000	2213000	0	0	0	10289000	17131000	17254000	0	0	0	14202000	20798000	13686000	3	3	3	21.1	21.1	21.1	14.832	0	4.8971	155560000	5	A0A0L6JM65	A0A0L6JM65
12553000	30777000	19425000	6632200	8057400	4040300	22832000	51725000	30518000	8278900	8887300	10597000	490820000	376470000	361700000	310450000	150870000	148350000	641860000	1314400000	564060000	238880000	252170000	264100000	17	16	16	25	24.1	24.1	71.048	0	132.44	6644000000	96	A0A0L6JM66	A0A0L6JM66
2205300	11777000	8033600	2527200	5929300	3199700	2407100	631020	2992100	0	0	133250	20235000	32397000	29291000	45657000	45937000	28297000	19060000	0	18275000	0	0	7008300	6	6	6	36.5	36.5	36.5	19.353	0	7.6895	398350000	7	A0A0L6JM69	A0A0L6JM69
48709000	144740000	82938000	23507000	81364000	26348000	43334000	17241000	62302000	39695000	40700000	51155000	901170000	1787200000	1057500000	505140000	812420000	311740000	921920000	482040000	1393100000	649570000	600000000	637060000	20	20	20	56.9	56.9	56.9	37.476	0	228.76	15227000000	146	A0A0L6JM75	A0A0L6JM75
0	70006	262720	0	0	0	1522500	603800	8000700	4482900	10263000	1176100	0	1308800	3522200	0	0	0	48294000	12808000	138760000	81306000	255270000	13638000	12	12	12	32.7	32.7	32.7	51.411	0	48.277	765080000	26	A0A0L6JM83	A0A0L6JM83
387070	1064200	621240	339360	335350	0	1226700	530080	2761200	285340	63210	1334900	21293000	35954000	20553000	18213000	20450000	0	52261000	33651000	79605000	13294000	7734700	48396000	11	11	11	12	12	12	96.304	0	19.155	483230000	19	A0A0L6JM87	A0A0L6JM87
4731600	8030600	8226500	2075300	2941600	1195300	3108300	3626400	3301200	2240600	1697000	2777300	215160000	207990000	178060000	100640000	104850000	38745000	173780000	115120000	186030000	78108000	53219000	115800000	22	22	22	34.1	34.1	34.1	82.577	0	78.485	2241500000	73	A0A0L6JM96	A0A0L6JM96
152630000	11687000	12113000	2614900	0	0	28116000	6972100	10033000	1199900	0	0	1919800000	21082000	22640000	13409000	0	0	39529000	21978000	22654000	7930800	0	0	1	1	1	4.6	4.6	4.6	21.658	0.0067159	2.1833	2253700000	1	A0A0L6JMA1	A0A0L6JMA1
309550	1550200	0	1299600	2064600	1184800	0	158940	0	0	0	0	3783900	11293000	0	20394000	17063000	11611000	0	2220700	0	0	0	0	2	2	2	11.4	11.4	11.4	26.509	0	19.856	98516000	5	A0A0L6JMA6	A0A0L6JMA6
0	129970	0	0	593060	0	0	0	246240	0	0	465680	0	9786800	0	0	12610000	0	0	0	15623000	0	0	17371000	5	5	5	5.2	5.2	5.2	118.71	0	4.5564	93273000	6	A0A0L6JMB4	A0A0L6JMB4
103220000	167940000	132930000	41556000	50064000	19654000	69328000	15010000	72661000	27522000	11124000	19515000	4805100000	4237200000	3520000000	2507500000	1218200000	949640000	2897200000	1035100000	3228200000	938480000	429310000	950790000	50	50	49	51.4	51.4	51.4	94.475	0	323.31	38718000000	391	A0A0L6JMC4	A0A0L6JMC4
0	360900	1104900	0	0	384240	0	0	257610	688310	551480	0	0	4656200	12190000	0	0	0	0	0	9742900	0	0	0	7	7	7	23.7	23.7	23.7	42.583	0	13.451	83687000	7	A0A0L6JMD8	A0A0L6JMD8
2195400	5973000	7330300	2794600	3216700	3985000	4756600	1507300	6307300	2490200	477980	4838900	53012000	79165000	87059000	81226000	64989000	61748000	92851000	37954000	160830000	67594000	21744000	74943000	16	16	16	30.9	30.9	30.9	55.421	0	60.18	1284500000	53	A0A0L6JME3	A0A0L6JME3
0	6099300	2290800	2329900	13500000	4581700	0	0	1061500	626180	0	1329400	0	27930000	10569000	30609000	40596000	17771000	0	0	8256700	8088600	0	8537800	3	3	3	14.8	14.8	14.8	12.478	0	4.8676	254550000	11	A0A0L6JME8	A0A0L6JME8
779770	2965500	2793700	11154000	27928000	25701000	1038300	0	746340	14455000	14533000	14506000	11639000	12761000	26601000	276750000	432040000	514310000	13265000	0	33216000	349650000	262320000	227300000	13	13	13	29.8	29.8	29.8	45.791	0	61.174	3381400000	53	A0A0L6JMF3	A0A0L6JMF3
67886	1277300	47580	4839600	22592000	11339000	18324	20986	138400	904640	1415500	476460	4295300	49874000	2102700	72113000	121370000	362170000	1204400	1546100	13278000	33922000	63076000	18913000	8	8	8	18	18	18	61.764	0	89.776	1207800000	30	A0A0L6JMF5	A0A0L6JMF5
2290700	11606000	9763800	62980000	109380000	104950000	4338600	11738000	5661400	37640000	25937000	65296000	29843000	35638000	39846000	451520000	250450000	474050000	27861000	98504000	37222000	182640000	117220000	188500000	5	5	5	32.8	32.8	32.8	18.373	0	29.363	3161000000	53	A0A0L6JMF8	A0A0L6JMF8
0	0	465600	0	0	0	0	0	0	0	0	0	0	0	4551800	0	0	0	0	0	0	0	0	0	2	2	2	7	7	7	25.004	0.0098168	1.9635	7449600	2	A0A0L6JMG2	A0A0L6JMG2
0	408810	0	4634800	20134000	5875900	1248300	0	0	3058000	6970500	7166900	0	3977100	0	33327000	96379000	60047000	14422000	0	0	38144000	48031000	24303000	2	2	2	7.6	7.6	7.6	26.876	0	4.2483	494970000	6	A0A0L6JMG4	A0A0L6JMG4
9053400	8290000	10869000	509150	924170	2099600	4750900	1498400	14609000	2191900	590350	4490900	1357000000	607870000	834510000	97662000	154170000	333480000	569350000	266660000	1860800000	347020000	76289000	570380000	81	81	80	30.5	30.5	30.2	292.87	0	259.57	9939600000	222	A0A0L6JMG5	A0A0L6JMG5
275750	738420	5409100	0	522510	751860	0	2473900	535660	915080	0	0	10014000	11043000	84050000	0	7107000	6426200	0	30000000	4088700	13047000	0	0	7	7	7	20.2	20.2	20.2	41.344	0	13.681	232450000	11	A0A0L6JMG8	A0A0L6JMG8
0	1947800	6385700	0	0	0	0	0	626030	0	0	596640	0	9439400	37616000	0	0	0	0	0	16225000	0	0	6363600	3	3	3	13.9	13.9	13.9	19.483	0	8.231	114670000	6	A0A0L6JMH0	A0A0L6JMH0
161060	1507600	1606900	0	0	0	657930	0	985170	0	0	0	9306500	0	7797500	0	0	0	0	0	16565000	0	0	0	5	5	5	14.2	14.2	14.2	38.605	0	37.317	88536000	8	A0A0L6JMH1	A0A0L6JMH1
31163000	73719000	52540000	51666000	94758000	96699000	18025000	9865100	32098000	39914000	44277000	78096000	1351100000	1619500000	1257000000	2208800000	1823100000	2153200000	693190000	456070000	987440000	1246600000	1546400000	1901900000	41	41	41	51.9	51.9	51.9	74.349	0	323.31	26158000000	375	A0A0L6JMH2	A0A0L6JMH2
0	1065500	665510	0	0	4380900	447630	0	0	371800	4280700	260970	0	13073000	10256000	0	0	37173000	9442700	0	0	9539400	88706000	7653900	5	5	5	15.5	15.5	15.5	39.368	0	13.355	263880000	11	A0A0L6JMH8	A0A0L6JMH8
0	2245500	2258400	3263800	13594000	5861800	0	0	1000800	704850	1896100	4573000	0	11816000	8709000	32824000	40347000	22783000	0	0	8840800	13712000	11224000	26493000	3	3	3	18	18	18	22.436	0	41.643	283190000	11	A0A0L6JMI1	A0A0L6JMI1
1113500	402080	1868800	11511000	34896000	158450000	1192100	0	4746100	77528000	70197000	26916000	7060100	1713800	5668900	80946000	91513000	279980000	10736000	0	14315000	298730000	281180000	51578000	4	4	4	34.6	34.6	34.6	9.4617	0	39.194	1944100000	20	A0A0L6JMI2	A0A0L6JMI2
2085700	6822300	5204500	44334000	113450000	81540000	10913000	2517200	6538900	42443000	45234000	59430000	178630000	308510000	227080000	2308000000	2631600000	2335900000	214080000	90470000	283990000	1572200000	2026700000	3516200000	51	51	51	49.4	49.4	49.4	94.868	0	323.31	23969000000	256	A0A0L6JMI3	A0A0L6JMI3
6833200	22003000	19084000	12150000	19170000	16180000	5750000	948410	8302200	5154900	1563600	2983600	128460000	184190000	147510000	270170000	167860000	188740000	68297000	27707000	93635000	94661000	34083000	33978000	11	11	11	35	35	35	36.667	0	34.446	2162200000	40	A0A0L6JMI4	A0A0L6JMI4
968260	2187300	3131800	190400	201370	0	0	0	255580	0	0	0	12282000	16217000	31608000	5921200	4008500	0	0	0	0	0	0	0	3	3	3	16.2	16.2	16.2	21.461	0	4.5015	110960000	2	A0A0L6JMI6	A0A0L6JMI6
14205000	7509000	5596200	923160	861610	291420	2157100	166930	3055500	281540	101710	88105	59576000	114890000	108070000	18074000	16124000	18833000	54344000	6336900	27148000	7385400	4766300	8133300	6	6	6	17.4	17.4	17.4	34.998	0	11.935	563800000	11	A0A0L6JMI7	A0A0L6JMI7
20229000	56027000	30680000	36248000	131990000	50979000	23280000	16894000	12426000	59948000	109460000	79588000	325580000	309060000	229810000	487050000	896280000	802770000	252120000	332710000	230860000	828340000	1387500000	873730000	12	12	11	29.7	29.7	28.5	52.266	0	106.5	10672000000	83	A0A0L6JMI8	A0A0L6JMI8
0	0	462170	958070	1037800	518690	0	0	347900	1226600	603420	1047800	0	0	5234200	7431100	11123000	6592000	0	0	4853700	19029000	9057000	6679700	2	2	2	14.1	14.1	14.1	23.604	0	6.0619	99241000	4	A0A0L6JMJ0	A0A0L6JMJ0
4373600	13752000	10830000	4333800	10698000	9181400	3432800	858760	3165100	3582700	2645800	905130	82870000	99802000	178700000	167440000	120800000	142300000	64118000	28519000	59173000	62452000	49859000	31031000	14	14	14	33.3	33.3	33.3	52.325	0	80.568	1626200000	36	A0A0L6JMJ1	A0A0L6JMJ1
107510000	269240000	306010000	225470000	462000000	325290000	84301000	49057000	163660000	232970000	174240000	147580000	3655900000	4496100000	5895700000	7528100000	7539500000	6333900000	2021800000	1548000000	3466100000	5095600000	4188700000	2800500000	34	32	32	50.7	49.3	49.3	64.779	0	323.31	81514000000	362	A0A0L6JMJ3	A0A0L6JMJ3
16549000	44309000	27537000	35797000	43005000	48960000	9598900	3091400	31811000	31247000	18844000	47274000	597650000	754250000	515760000	1265700000	763130000	1008600000	443830000	133900000	699740000	615180000	491720000	961790000	32	32	31	55.6	55.6	54	57.275	0	323.31	12173000000	183	A0A0L6JMJ5	A0A0L6JMJ5
0	0	466280	0	306680	756950	0	0	382190	345790	586470	0	0	0	5021300	0	3960600	6775700	0	0	0	5059600	6481500	0	2	2	2	4.7	4.7	4.7	52.56	0.0007446	3.5645	48354000	2	A0A0L6JMJ6	A0A0L6JMJ6
409770	0	0	602030	0	0	382880	0	319150	0	0	271380	4603600	0	0	9069300	0	0	4662000	0	3184300	0	0	2543500	1	1	1	4.4	4.4	4.4	25.94	0.0098619	1.9979	27793000	3	A0A0L6JMJ7	A0A0L6JMJ7
0	5078000	2006600	0	0	0	0	0	2983300	0	0	0	0	11154000	4904200	0	0	0	0	0	8814000	0	0	0	1	1	1	12.4	12.4	12.4	12.532	0	24.061	40272000	4	A0A0L6JMJ9	A0A0L6JMJ9
0	1527000	0	0	0	0	0	0	0	0	0	0	0	9224000	0	0	0	0	0	0	0	0	0	0	3	3	3	18	18	18	22.473	0	6.2719	16797000	3	A0A0L6JMK0	A0A0L6JMK0
0	896870	584090	3197200	7210400	770460	0	0	0	1271500	0	1821700	0	8285400	0	85564000	33018000	0	0	0	0	16160000	0	18970000	5	5	5	19.7	19.7	19.7	38.371	0	10.923	267790000	7	A0A0L6JMK1	A0A0L6JMK1
3659300	15160000	7510900	27676000	34330000	35723000	1142800	0	0	7820700	8308400	832470	28700000	150750000	112540000	215330000	173650000	182210000	18970000	0	0	91779000	64846000	19768000	15	15	15	54.7	54.7	54.7	17.742	0	44.955	1563800000	56	A0A0L6JMK2	A0A0L6JMK2
6069900	7203300	9086000	3741800	6269700	4157300	536830	4180000	880600	2953800	0	2452100	185040000	109190000	104490000	181250000	97659000	194550000	56502000	80330000	71998000	82796000	0	73008000	15	15	15	26.1	26.1	26.1	64.432	0	27.68	1758700000	48	A0A0L6JMK4	A0A0L6JMK4
2561200	4209700	4337400	10407000	29689000	33016000	2411700	2626600	6520800	15811000	23795000	11322000	92504000	146530000	161480000	579900000	580650000	1263200000	32901000	16904000	58322000	804550000	1143700000	484560000	33	33	33	37.2	37.2	37.2	98.084	0	76.012	8068900000	123	A0A0L6JMK6	A0A0L6JMK6
0	3391100	4156200	0	11498000	42524000	833740	0	0	27198000	24366000	3359200	0	9012200	10615000	0	29999000	227040000	5435800	0	0	122540000	50412000	12716000	5	5	5	33.9	33.9	33.9	12.241	0	10.88	703960000	11	A0A0L6JML0	A0A0L6JML0
1510200	11990000	9744900	10723000	17639000	16885000	1592000	815920	1319900	3702900	3543000	6509800	23100000	42921000	37484000	134150000	71722000	96557000	21639000	18479000	20801000	24708000	29433000	38816000	5	5	5	28.9	28.9	28.9	18.06	0	10.257	859760000	19	A0A0L6JML1	A0A0L6JML1
0	0	0	1110100	1456100	2318100	0	0	0	2182900	7154900	1594400	0	0	0	8817600	6091400	11499000	0	0	0	13217000	41917000	7909900	1	1	1	7	7	7	20.371	0.00073099	3.3425	126530000	5	A0A0L6JML4	A0A0L6JML4
4593300	9658400	9254400	741600	7182100	5572100	1853800	0	1715200	1620100	783950	787110	40858000	69938000	92256000	21273000	71423000	75654000	24250000	0	28027000	35154000	20485000	13958000	10	10	10	46.7	46.7	46.7	25.583	0	33.019	787720000	27	A0A0L6JML9	A0A0L6JML9
9657600	11873000	12474000	2618800	3442000	2628900	4156500	7706300	8069700	3183600	1564800	3985400	226920000	205610000	199310000	61334000	70762000	74874000	80798000	38008000	145700000	72560000	29890000	64154000	12	12	12	29.4	29.4	29.4	42.352	0	26.378	1855400000	34	A0A0L6JMM0	A0A0L6JMM0
0	5827700	7797300	0	3281200	1113200	2382100	846720	0	3714000	3899400	0	0	9149200	13339000	0	8444200	3856700	11140000	6474800	0	8221100	14558000	0	2	2	2	28.8	28.8	28.8	7.292	0	4.6537	115450000	5	A0A0L6JMM1	A0A0L6JMM1
66194000	268270000	197030000	100890000	320270000	487900000	27761000	9047800	41632000	91713000	106270000	73197000	628910000	1296500000	1055200000	975920000	1672500000	3250700000	413930000	102890000	292990000	617780000	752380000	426310000	9	9	9	39	39	39	18.05	0	62.895	17902000000	95	A0A0L6JMM2	A0A0L6JMM2
88279000	307290000	396320000	237940000	533550000	547200000	62491000	45825000	149040000	236820000	234090000	171540000	3529500000	6837400000	10172000000	9806100000	10036000000	11844000000	2113400000	2256100000	4230400000	6115600000	6181400000	3833000000	56	56	56	83.1	83.1	83.1	64.156	0	323.31	123430000000	817	A0A0L6JMM5	A0A0L6JMM5
0	5207500	20220000	4858400	21088000	17195000	714750	0	2901200	3334900	10931000	8175100	0	13361000	60341000	66722000	77984000	88300000	11328000	0	31111000	66023000	76106000	43010000	5	5	5	20	20	20	30.576	0	53.523	851630000	18	A0A0L6JMM6	A0A0L6JMM6
0	465010	0	0	0	0	0	0	0	0	0	0	0	5362500	0	0	0	0	0	0	0	0	0	0	1	1	1	3.3	3.3	3.3	32.528	0.0028229	2.7538	9765300	1	A0A0L6JMN0	A0A0L6JMN0
0	749760	0	5441400	16328000	21063000	161430	0	0	12995000	14380000	10802000	0	21540000	0	162450000	300410000	161360000	10776000	0	0	281810000	196310000	118040000	15	15	15	44.3	44.3	44.3	34.063	0	31.448	1884200000	32	A0A0L6JMN2	A0A0L6JMN2
40922000	102000000	127670000	122870000	361240000	262860000	25051000	17024000	29578000	108350000	47017000	56262000	937510000	1191600000	1511200000	3456100000	3340300000	3557800000	721440000	437680000	555140000	1745200000	877070000	1094900000	26	26	25	53.3	53.3	51.8	43.719	0	314.75	31220000000	217	A0A0L6JMN5	A0A0L6JMN5
0	0	0	0	1417600	1126500	0	0	0	0	1998600	0	0	0	0	0	10207000	20132000	0	0	0	0	19018000	0	2	2	2	11.4	11.4	11.4	28.218	0.00073801	3.4598	77225000	6	A0A0L6JMN9	A0A0L6JMN9
11291000	15028000	14172000	3977700	9193300	11828000	6745300	2399600	15154000	6384100	8736700	11589000	313090000	208600000	196630000	179370000	147360000	330770000	157640000	86583000	321540000	142740000	202760000	203010000	19	19	19	29.6	29.6	29.6	71.304	0	51.743	3611500000	90	A0A0L6JMP0	A0A0L6JMP0
3376400	5354200	4532600	0	0	0	797150	829750	2488700	0	0	0	118120000	95062000	39704000	0	0	0	23966000	65481000	29494000	0	0	0	6	6	6	11.4	11.4	11.4	60.129	0	10.864	521370000	9	A0A0L6JMP1	A0A0L6JMP1
2465400	10760000	6811200	24317000	62944000	58144000	3789000	1702200	3389000	28363000	24745000	55968000	236340000	336580000	194920000	1215000000	1570000000	1605200000	191760000	155490000	158630000	990810000	856190000	1543600000	36	36	36	42	42	42	102.66	0	212.67	14170000000	228	A0A0L6JMP2	A0A0L6JMP2
60306000	162280000	129200000	14358000	31308000	22517000	46836000	22075000	84884000	12266000	3959500	9223700	1115000000	1437900000	1345000000	252940000	308560000	302510000	734600000	415880000	1064900000	172710000	84157000	125060000	19	19	19	47.8	47.8	47.8	32.995	0	160.66	10786000000	126	A0A0L6JMP3	A0A0L6JMP3
5575300	11233000	10950000	5573700	12404000	12035000	11893000	12959000	10024000	20584000	24552000	22204000	295400000	250850000	243770000	387740000	330160000	340700000	441740000	430570000	361090000	635880000	646060000	632480000	27	27	27	28.9	28.9	28.9	106.11	0	185.19	7199500000	131	A0A0L6JMP4	A0A0L6JMP4
5299200	7978000	11410000	2411500	1813600	1852900	12058000	7914100	11888000	1985700	2394300	4099300	128790000	81048000	92321000	68125000	43684000	87421000	175340000	130490000	135280000	65599000	60786000	47398000	9	9	9	25.8	25.8	25.8	44.594	0	169.48	1493200000	43	A0A0L6JMP5	A0A0L6JMP5
238730000	707040000	311670000	552910000	1244900000	666060000	38485000	14165000	19145000	316100000	166600000	141380000	4993100000	8770800000	4230600000	10057000000	12481000000	9475200000	738940000	457890000	638720000	4142500000	3396600000	2148000000	31	31	30	76.3	76.3	74.4	34.32	0	323.31	97178000000	379	A0A0L6JMQ0	A0A0L6JMQ0
4548400	6118800	7378700	3476000	2463100	2727900	13764000	3430100	12506000	5639200	3904700	8042400	106310000	64285000	76707000	63711000	51563000	45535000	185370000	80967000	186800000	115950000	67197000	78617000	9	9	9	16.5	16.5	16.5	59.858	0	47.608	1554000000	34	A0A0L6JMQ2	A0A0L6JMQ2
7234500	19716000	13963000	8328500	13457000	5379400	1779300	692040	3875100	2330500	1202200	2579500	128950000	176960000	177470000	142800000	148320000	72913000	49801000	17581000	79239000	60667000	21702000	44105000	11	11	11	28.4	28.4	28.4	42.53	0	53.22	1691300000	43	A0A0L6JMQ4	A0A0L6JMQ4
1940400	4944700	4458700	0	0	0	558570	0	628790	0	0	0	43743000	28611000	20097000	0	0	0	11434000	0	12213000	0	0	0	6	6	6	40.6	40.6	40.6	21.693	0	9.8811	175440000	5	A0A0L6JMR7	A0A0L6JMR7
76679000	159790000	125930000	12938000	19974000	10530000	82154000	42689000	92380000	12076000	7717600	19847000	3384200000	3042200000	3116800000	1024500000	635960000	535520000	2071200000	992920000	2529000000	637590000	370680000	728440000	39	39	39	42.5	42.5	42.5	75.281	0	323.31	27171000000	258	A0A0L6JMR8	A0A0L6JMR8
134230	1674300	269400	265220	2250800	2277300	152050	0	160650	381060	552090	0	8503200	13546000	14343000	9928400	37756000	88611000	7878300	0	7704300	20164000	12675000	0	9	9	9	11.7	11.7	11.7	87.592	0	14.365	373390000	16	A0A0L6JMR9	A0A0L6JMR9
188520	1201900	444380	3790500	11045000	18471000	310060	165950	385860	4619400	9229600	3525000	6809400	26539000	10918000	111560000	140630000	207790000	8763300	6675400	11460000	66681000	105860000	36633000	6	6	6	21.2	21.2	21.2	41.013	0	43.622	1120900000	25	A0A0L6JMS2	A0A0L6JMS2
31057000	99072000	114040000	11004000	53489000	34215000	39963000	20893000	32037000	7922300	9116000	12673000	354640000	740670000	800860000	184020000	311140000	304460000	379400000	271590000	349280000	113800000	110580000	117980000	9	8	7	36.4	33.6	30.8	24.193	0	25.782	6051200000	56	A0A0L6JMS4	A0A0L6JMS4
252820	501660	268690	165700	255830	112920	610220	9384.3	221530	363420	0	846420	16887000	15447000	7703600	15660000	15793000	8860000	11017000	2750000	11917000	24261000	0	16064000	4	4	4	4.6	4.6	4.6	104.98	0	11.088	209300000	11	A0A0L6JMS5	A0A0L6JMS5
0	0	1860800	286490	3536600	1464600	0	0	0	1639000	0	395280	0	0	0	8141800	10043000	10414000	0	0	0	0	0	7558100	4	4	4	24.2	24.2	24.2	23.616	0	8.5163	101010000	3	A0A0L6JMS6	A0A0L6JMS6
0	0	0	71761	88769	486220	0	0	45174	1014700	2037000	918990	0	0	0	6386200	4799400	0	0	0	7857100	13141000	22360000	11029000	2	2	2	5	5	5	40.275	0	7.2819	102580000	3	A0A0L6JMT0	A0A0L6JMT0
6609600	13367000	14923000	47916000	155440000	145290000	5059300	734900	13052000	66185000	81536000	101060000	137870000	134670000	220920000	1615500000	1893000000	2295400000	113550000	11934000	295290000	1475900000	1808500000	1472500000	18	18	18	44.9	44.9	44.9	50.05	0	258.76	18233000000	146	A0A0L6JMT3	A0A0L6JMT3
0	1411200	840270	4076700	3238600	2608900	0	0	333020	811200	2883200	0	0	9903600	10526000	25488000	25944000	53413000	0	0	5042900	21664000	22296000	0	6	6	6	34.8	34.8	34.8	24.236	0	14.223	243050000	10	A0A0L6JMT4	A0A0L6JMT4
0	284010	278670	93115	1059800	119050	0	0	0	0	0	0	0	0	0	6110000	22341000	0	0	0	0	0	0	0	9	9	9	11.9	11.9	11.9	80.227	0	8.2862	80723000	5	A0A0L6JMT8	A0A0L6JMT8
2296800	4423500	10135000	2883400	2065900	534360	2239400	834300	3572000	860460	591370	1181500	90112000	105540000	283260000	76771000	131110000	17826000	132860000	36423000	120580000	47078000	30919000	83503000	18	18	18	23.2	23.2	23.2	91.687	0	67.388	1644100000	42	A0A0L6JMU2	A0A0L6JMU2
454530	4822400	5609100	3031500	9017000	2535200	1444500	0	3465400	2666100	2932200	4075400	16190000	24982000	52190000	50874000	57017000	59171000	18193000	0	22913000	32192000	24087000	32554000	8	8	7	31.4	31.4	29.2	30.514	0	56.198	600800000	25	A0A0L6JMU5	A0A0L6JMU5
200590	473230	109610	37914	62716	0	125580	15312	141860	0	0	38967	3346900	4336100	686270	445470	547200	0	932360	226970	959980	0	0	319480	1	1	1	4.2	4.2	4.2	26.322	0.0021292	2.8266	16881000	3	A0A0L6JMU9	A0A0L6JMU9
185420	828580	845160	0	0	0	0	0	192780	0	0	0	3630200	11081000	4193800	0	0	0	0	0	3181200	0	0	0	2	2	2	8.7	8.7	8.7	30.934	0	4.8491	34883000	2	A0A0L6JMV1	A0A0L6JMV1
0	0	68472	3327200	4249000	10727000	0	0	0	0	0	123960	0	0	3703100	65173000	22527000	53341000	0	0	0	0	0	2803800	5	5	5	18.1	18.1	18.1	30.134	0	9.7917	221950000	7	A0A0L6JMV5	A0A0L6JMV5
112630	0	0	73414000	118080000	117760000	0	0	166110	26348000	61709000	21923000	3565100	0	0	236440000	237880000	1222600000	0	0	3774400	119420000	732110000	75618000	12	12	12	70.3	70.3	70.3	17.685	0	133.77	4195100000	57	A0A0L6JMV9	A0A0L6JMV9
16382000	38876000	30717000	18372000	37630000	11009000	7625300	2100800	16259000	10083000	2897300	18260000	373290000	473910000	455290000	454040000	520050000	292900000	195990000	75618000	311030000	221680000	115140000	323840000	20	20	19	47.4	47.4	45.7	45.818	0	65.284	5675700000	115	A0A0L6JMW2	A0A0L6JMW2
197390	1347800	85013	2795800	8039800	8324400	4417600	0	0	4081600	6493400	8566700	7018300	25608000	9285900	26767000	59171000	76854000	37619000	0	0	26275000	58884000	60278000	6	6	6	30.5	30.5	30.5	27.947	0	20.87	665240000	17	A0A0L6JMW3	A0A0L6JMW3
374320	156340	178720	3442900	3339900	4558100	0	0	0	3611600	1502600	2864400	27744000	9194900	6787900	101330000	35968000	69685000	0	0	0	123340000	15949000	64788000	13	13	13	23.8	23.8	23.8	75.868	0	23.506	761100000	20	A0A0L6JMW4	A0A0L6JMW4
0	610630	386010	0	0	0	0	0	0	0	0	0	0	3688600	2594400	0	0	0	0	0	0	0	0	0	2	2	2	8.7	8.7	8.7	22.213	0.0079681	2.0966	10963000	3	A0A0L6JMW6	A0A0L6JMW6
4858300	11031000	13891000	247960	169950	872470	1106400	1604400	9386500	0	0	0	69992000	61401000	266460000	10629000	4262100	19729000	17460000	21143000	143110000	0	0	0	9	9	9	35.8	35.8	35.8	32.104	0	20.724	906530000	26	A0A0L6JMW9	A0A0L6JMW9
0	906280	674130	1900800	4117500	948080	0	0	0	1068900	0	0	0	11233000	9482700	23829000	29552000	0	0	0	0	29564000	0	0	5	5	5	13.7	13.7	13.7	32.036	0	5.5503	173080000	8	A0A0L6JMX0	A0A0L6JMX0
3497300	4411800	4557900	662390	0	114270	902350	0	3540400	89130	222380	0	26260000	43312000	23067000	13312000	0	10230000	15081000	0	64294000	9981700	15509000	0	6	6	6	17.3	17.3	17.3	28.834	0	6.7673	305960000	5	A0A0L6JMX6	A0A0L6JMX6
0	161990	214180	2983800	4105000	13521000	0	0	1057600	3589500	1617600	2043300	0	8017200	2182000	31926000	19885000	60726000	0	0	7978500	25198000	23923000	15735000	5	5	5	23.7	23.7	23.7	22.162	0	19.29	292930000	16	A0A0L6JMX7	A0A0L6JMX7
5626900	4127400	1811700	0	1447300	0	339170	133290	1513100	630770	0	0	99195000	37056000	19106000	0	0	0	7209700	11436000	25943000	0	0	0	9	9	9	37.4	37.4	37.4	30.824	0	16.699	296960000	10	A0A0L6JMX8	A0A0L6JMX8
2707400	5940500	6842300	3019300	29700000	10243000	6630500	1875100	4262800	9939000	18538000	29138000	157040000	111470000	187680000	80241000	250550000	145640000	79284000	112950000	85664000	136100000	209630000	342360000	14	14	14	34.9	34.9	34.9	44.23	0	156.37	3092000000	35	A0A0L6JMX9	A0A0L6JMX9
3085900	5824500	2727600	11071000	24640000	40423000	0	364480	1996100	18521000	4308100	12698000	19676000	35872000	10032000	84217000	110750000	199810000	0	3585800	12176000	80079000	49906000	60757000	6	6	6	42.9	42.9	42.9	11.826	0	12.67	1005300000	25	A0A0L6JMY1	A0A0L6JMY1
0	295760	2628400	0	0	0	475080	0	583620	0	0	0	0	4188600	25057000	0	0	0	13499000	0	6288300	0	0	0	3	3	3	9.5	9.5	9.5	40.685	0	7.5261	75674000	5	A0A0L6JMY5	A0A0L6JMY5
1995100	4061700	1804000	211760	297130	264190	236390	0	1579700	113560	0	948490	91076000	118770000	63578000	21737000	12274000	15910000	4164300	0	24987000	14018000	0	19988000	14	14	14	18.2	18.2	18.2	91.761	0	21.834	564090000	32	A0A0L6JMY6	A0A0L6JMY6
139100	284100	428590	267830	340690	517520	0	149400	719430	109650	251770	0	0	0	0	0	8053000	13302000	0	0	0	0	10083000	0	3	3	3	3.1	3.1	3.1	88.171	0.009849	1.9952	147570000	1	A0A0L6JMY9	A0A0L6JMY9
27032000	41460000	42693000	14444000	29541000	25826000	61924000	78828000	51581000	43984000	55752000	51653000	933250000	789730000	819960000	529150000	541430000	737310000	1385900000	2078500000	1117100000	1024400000	1269300000	966050000	23	23	23	34.6	34.6	34.6	66.451	0	258.05	16791000000	208	A0A0L6JMZ4	A0A0L6JMZ4
61198000	98729000	118230000	7608200	16153000	9871200	69635000	146530000	58479000	16449000	21135000	21589000	2014200000	1690400000	1927000000	396690000	291980000	385360000	1576800000	4260000000	1387200000	417150000	631530000	447400000	23	23	23	32.4	32.4	32.4	71.24	0	323.31	20659000000	220	A0A0L6JMZ6	A0A0L6JMZ6
5603900	4270500	5624100	0	0	0	1227500	1486300	4267500	0	0	0	116570000	51932000	60616000	0	0	0	130760000	49141000	67239000	0	0	0	6	6	6	12.1	12.1	12.1	47.359	0	6.741	629440000	9	A0A0L6JMZ9	A0A0L6JMZ9
1274700	2103700	422630	835000	931880	2924900	0	0	0	0	0	372520	52192000	47623000	12552000	26356000	16927000	112750000	0	0	0	0	0	15453000	15	15	15	15.3	15.3	15.3	108.59	0	28.72	434400000	16	A0A0L6JN04	A0A0L6JN04
0	0	688020	0	0	0	0	0	0	0	0	0	0	0	13032000	0	0	0	0	0	0	0	0	0	3	3	3	5.3	5.3	5.3	65.749	0.0047782	2.3494	21328000	3	A0A0L6JN06	A0A0L6JN06
9474000	34676000	24705000	9077200	14022000	9688300	6288200	1220900	6085600	4844900	553850	10357000	60779000	255180000	155050000	88885000	76696000	52811000	70180000	21356000	60696000	26612000	21116000	70054000	7	7	7	55.8	55.8	55.8	19.25	0	63	1440900000	28	A0A0L6JN08	A0A0L6JN08
584790	6296900	4761100	0	868890	0	0	0	0	0	0	0	18548000	23460000	15221000	0	9425300	0	0	0	0	0	0	0	2	2	2	13.7	13.7	13.7	15.221	0.00075019	3.6524	112610000	2	A0A0L6JN14	A0A0L6JN14
908910	3716000	2190800	1117900	0	0	1132900	0	0	760630	0	0	16404000	25337000	19656000	20032000	0	0	12011000	0	0	9802100	0	0	3	3	3	11.3	11.3	11.3	32.102	0	4.1311	147410000	6	A0A0L6JN16	A0A0L6JN16
0	0	0	6421900	12121000	11224000	0	0	0	1525300	1259300	0	0	0	0	52713000	40775000	96848000	0	0	0	26286000	22631000	0	8	8	8	45.4	45.4	45.4	21.25	0	36.391	358060000	12	A0A0L6JN18	A0A0L6JN18
24834000	66830000	55348000	37155000	31106000	47142000	20263000	9228000	38596000	11198000	5518700	5213100	823040000	1186300000	1052000000	983700000	533460000	1018300000	618060000	396640000	681600000	380130000	249220000	160780000	36	36	36	49.7	49.7	49.7	57.226	0	238.2	11630000000	213	A0A0L6JN30	A0A0L6JN30
16151000	63887000	22283000	21833000	134420000	51820000	33348000	798380	1676300	22552000	2867600	1312600	124930000	324090000	94431000	193960000	493280000	255460000	154040000	8839300	13703000	170510000	19271000	9008500	5	5	5	53.2	53.2	53.2	8.9435	0	23.219	2983600000	29	A0A0L6JN34	A0A0L6JN34
1044500	7633200	10574000	47203000	82733000	148190000	3045200	82623	6561300	46311000	45780000	58547000	32929000	98030000	169590000	1013400000	811000000	3073400000	55696000	2381400	136430000	936660000	787470000	768500000	27	27	27	46.5	46.5	46.5	52.038	0	140.25	11900000000	120	A0A0L6JN36	A0A0L6JN36
0	2386800	817410	389510	1628300	11971000	1271500	624920	1074900	3850000	3038900	998290	0	21153000	10751000	12046000	18329000	88338000	21964000	8470400	9809900	38513000	22552000	9441000	3	3	3	10.8	10.8	10.8	34.97	0	10.139	392720000	14	A0A0L6JN37	A0A0L6JN37
7018200	10244000	16058000	1712000	743230	1654500	9888500	18395000	9016400	1028800	2287800	2780600	198560000	146320000	253650000	47775000	10774000	23140000	223760000	450270000	158280000	32657000	61284000	53817000	14	14	14	24	24	24	60.36	0	91.036	2182300000	69	A0A0L6JN38	A0A0L6JN38
2530200	4017000	2984100	0	0	0	872090	0	231820	0	0	0	37185000	32566000	13244000	0	0	0	23114000	0	12777000	0	0	0	6	6	6	28.4	28.4	28.4	23.496	0	8.3477	170160000	7	A0A0L6JN43	A0A0L6JN43
3454900	25148000	18033000	2334800	6013100	6201100	16051000	11077000	33941000	13552000	19933000	5240200	40193000	155630000	151430000	49728000	75359000	67796000	117680000	122170000	243480000	125190000	230260000	86506000	8	8	8	19.2	19.2	19.2	44.8	0	22.333	2092700000	32	A0A0L6JN49	A0A0L6JN49
1110800	3092200	1815700	1637500	2790800	3686800	585330	76092	3205200	1165600	691400	2686200	30016000	51704000	40078000	46365000	46282000	71885000	33615000	4869300	49103000	41644000	33971000	53948000	12	12	12	19.9	19.9	19.9	68.537	0	35.826	743940000	42	A0A0L6JN54	A0A0L6JN54
148830000	267070000	209140000	35420000	64512000	41099000	237710000	287990000	190120000	77342000	91031000	112070000	4818000000	4048200000	3288000000	1060600000	850840000	796030000	4597800000	7670100000	3534600000	1398600000	1505900000	1587400000	25	25	23	50.7	50.7	46	57.694	0	323.31	47583000000	252	A0A0L6JN60	A0A0L6JN60
418310000	630560000	286760000	118350000	150920000	215730000	110150000	14056000	18990000	25389000	0	12807000	3892800000	2684100000	1519800000	1148800000	952680000	1159100000	390660000	207620000	200560000	220500000	0	98774000	15	15	15	54.9	54.9	54.9	14.065	0	71.652	18018000000	93	A0A0L6JN61	A0A0L6JN61
1644100	2975900	4116900	1313800	1164700	199590	86796000	139880000	57055000	33621000	40566000	24205000	51751000	52937000	101550000	40809000	19410000	6847800	1062100000	3557700000	960090000	485510000	442560000	419900000	15	10	10	42.1	30.6	30.6	43.941	0	323.31	9051300000	64	A0A0L6JN62	A0A0L6JN62
17224000	28239000	24299000	5700600	32622000	73755000	3755500	0	1803000	12591000	1893100	5213200	335720000	354310000	308570000	133610000	194210000	491210000	41079000	0	21015000	84234000	7969000	27308000	12	12	12	52.8	52.8	52.8	23.976	0	79.684	3106400000	47	A0A0L6JN65	A0A0L6JN65
2148000	13335000	12759000	31186000	83892000	39359000	4286700	2440500	2113800	30335000	28532000	41146000	147830000	281800000	269810000	1150900000	1376800000	840900000	139190000	93976000	117010000	822330000	707050000	913100000	25	25	25	40.5	40.5	40.5	64.9	0	88.095	10495000000	115	A0A0L6JN66	A0A0L6JN66
7036900	155730000	79140000	14959000	205100000	35106000	6202300	2898300	20550000	1315700	0	27818000	71430000	647460000	275740000	87890000	667720000	192120000	42415000	16473000	56045000	8257600	0	135360000	4	4	4	27.9	27.9	27.9	13.553	0	8.2672	3891000000	20	A0A0L6JN68	A0A0L6JN68
11111000	36562000	37324000	22373000	44151000	29681000	5601900	5735200	8722900	8654300	6338900	3931800	221040000	397510000	326190000	448890000	451360000	387980000	125960000	122680000	147890000	156950000	150110000	67578000	15	15	15	49.2	49.2	49.2	33.613	0	50.249	4623900000	80	A0A0L6JN69	A0A0L6JN69
10548	118110	125700	48810	12383	0	24671	91965	20186	131530	55058	17622	6889800	9392500	10628000	5428200	5398100	0	20874000	9251800	5929000	7898300	6289100	7012700	8	8	8	2.7	2.7	2.7	386.43	0	9.4001	128690000	5	A0A0L6JN70	A0A0L6JN70
50915000	241170000	104560000	7821500	28465000	3478500	18919000	7761500	31376000	2921300	0	1067900	494730000	1452700000	708820000	59707000	93213000	16602000	96036000	76777000	129490000	21995000	0	5767700	9	9	9	54.1	54.1	54.1	13.469	0	18.185	4984600000	31	A0A0L6JN71	A0A0L6JN71
44717000	53788000	53769000	98204000	230030000	134950000	25712000	11046000	66845000	90097000	89094000	110570000	1033000000	668200000	701000000	2183600000	2123600000	2073400000	519640000	294230000	1070100000	1129300000	1138000000	1274500000	23	23	23	56.5	56.5	56.5	34.887	0	323.31	21185000000	206	A0A0L6JN72	A0A0L6JN72
0	344430	26882	10129000	23555000	16014000	0	0	775160	19418000	21789000	19565000	0	1736800	324670	169790000	228170000	221450000	0	0	10351000	264120000	311860000	267900000	13	13	13	45.3	45.3	45.3	32.055	0	31.841	2232300000	51	A0A0L6JN74	A0A0L6JN74
110060000	236590000	49710000	91686000	165700000	86378000	10201000	781590	17227000	6638800	0	19537000	994130000	969680000	210440000	666000000	686960000	664720000	98655000	29147000	74145000	54161000	0	158700000	12	12	12	68.4	68.4	68.4	17.985	0	105.77	7150500000	60	A0A0L6JN75	A0A0L6JN75
0	0	534040	0	0	0	0	0	0	0	0	0	0	0	1631500	0	0	0	0	0	0	0	0	0	1	1	1	15.3	15.3	15.3	8.2296	0.0047749	2.3486	2670200	2	A0A0L6JN77	A0A0L6JN77
215410000	153960000	81620000	35514000	161350000	129790000	16014000	8305800	10241000	8061100	2280100	32062000	1797300000	1967200000	1181400000	502460000	1702400000	1349700000	327660000	38722000	86542000	149630000	19870000	393190000	18	18	18	58.6	58.6	58.6	22.974	0	204.03	13674000000	115	A0A0L6JN79	A0A0L6JN79
8453300	18200000	34506000	3486400	4288400	2980700	447400000	415840000	248080000	133090000	141730000	131930000	522650000	579790000	1045200000	282370000	184800000	135640000	16648000000	21301000000	9386000000	4211500000	4248400000	4271000000	46	46	41	52.3	52.3	46.8	95.729	0	323.31	79499000000	364	A0A0L6JN81	A0A0L6JN81
5114200	41504000	47333000	0	19279000	19020000	2897600	0	2957900	3765100	0	2537200	32646000	93882000	102730000	0	41826000	34031000	33879000	0	16194000	13677000	0	24786000	5	5	5	38.8	38.8	38.8	15.513	0	21.992	722040000	12	A0A0L6JN82	A0A0L6JN82
0	374160	461780	0	0	0	2391100	2206800	847750	0	1973000	2779100	0	22572000	4518200	0	0	0	16218000	31638000	6968900	0	20706000	15097000	2	2	2	11.5	11.5	11.5	24.027	0	5.192	154470000	3	A0A0L6JN83	A0A0L6JN83
3062500	11594000	10182000	1060900	9833500	22847000	787060	0	187700	0	0	0	25237000	71161000	52100000	25306000	50315000	92760000	17794000	0	8423200	0	0	0	5	5	5	28	28	28	14.129	0	14.713	595540000	14	A0A0L6JN84	A0A0L6JN84
123280000	241780000	99349000	83180000	131450000	119180000	19384000	3746600	17183000	12283000	2226600	17098000	1040200000	1151500000	519960000	603340000	579830000	609750000	188190000	39522000	111490000	93980000	27712000	105410000	8	8	8	52.3	52.3	52.3	14.545	0	20.687	7831200000	50	A0A0L6JN86	A0A0L6JN86
2825800	0	0	1887400	24780000	0	0	0	0	0	0	0	5875400	0	0	4784600	24655000	0	0	0	0	0	0	0	3	3	3	37.3	37.3	37.3	7.9562	0	5.319	58987000	3	A0A0L6JN87	A0A0L6JN87
1279000	3433200	18613000	2344900	3181300	2598800	32212000	28074000	72403000	36625000	10529000	68725000	0	48134000	148400000	49907000	30750000	40888000	402010000	512860000	912590000	345220000	191170000	658140000	17	17	17	39.3	39.3	39.3	36.894	0	56.145	4760300000	88	A0A0L6JN91	A0A0L6JN91
143470000	263550000	254110000	208950000	298640000	319200000	46092000	7919200	31595000	28294000	16376000	46060000	2531700000	2819300000	2124900000	2162100000	3099300000	2856600000	501000000	154730000	443410000	421940000	269800000	612240000	18	18	18	56.2	56.2	56.2	23.886	0	102.84	26628000000	134	A0A0L6JN92	A0A0L6JN92
200680000	198800000	104160000	52386000	125670000	82927000	27086000	4469900	1238300	21160000	2211000	2451000	2833800000	2265600000	1166200000	639280000	851690000	1333100000	201220000	89725000	29182000	294560000	71656000	88241000	16	16	16	64.3	64.3	64.3	30.354	0	203.91	13995000000	87	A0A0L6JN93	A0A0L6JN93
494270000	713720000	740440000	78124000	130330000	105150000	1150700000	843820000	860760000	220940000	294110000	291090000	17273000000	12908000000	16998000000	3267600000	2951900000	2750300000	29341000000	31291000000	23177000000	5698900000	6983000000	6793500000	49	49	47	58.5	58.5	57.1	91.719	0	323.31	225090000000	838	A0A0L6JN98	A0A0L6JN98
1173000	3775800	5129700	403440	2969500	2023900	707990	904800	1321800	1137400	954950	965830	11672000	14370000	17020000	8739400	21627000	26158000	0	7735100	0	17943000	14090000	12484000	4	4	4	17.6	17.6	17.6	26.869	0	6.6025	257620000	9	A0A0L6JNA2	A0A0L6JNA2
65279000	121070000	92286000	34694000	98454000	33728000	12354000	4391900	17216000	2196300	0	1514500	659380000	834930000	668880000	364110000	674420000	373760000	124120000	83026000	234230000	22686000	0	13600000	13	13	13	61.7	61.7	61.7	20.336	0	36.036	6281400000	73	A0A0L6JNA6	A0A0L6JNA6
0	181700	0	0	1565000	0	0	0	149940	1071700	2974800	0	0	0	0	0	10272000	0	0	0	0	0	34680000	0	3	3	3	13.8	13.8	13.8	36.146	0.0028349	2.7913	89147000	1	A0A0L6JNB0	A0A0L6JNB0
148780000	273260000	167530000	24335000	54917000	22118000	22384000	6532600	19848000	8594800	0	1890600	1562000000	812320000	576140000	343530000	309350000	139050000	74611000	59648000	142180000	57411000	0	39207000	6	6	6	34.5	34.5	34.5	16.233	0	11.944	6001500000	28	A0A0L6JNB1	A0A0L6JNB1
334230	1787100	708300	202740	0	0	243150	0	247610	0	0	0	14485000	24017000	9844700	9902500	0	0	9673900	0	8890200	0	0	0	6	6	6	12.1	12.1	12.1	75.203	0	56.241	116260000	11	A0A0L6JNB3	A0A0L6JNB3
5391100	169380000	16052000	74049000	244410000	131770000	8554500	1290800	3840500	3616300	230870	1513900	27959000	575490000	113090000	542420000	1553700000	1011500000	58457000	8800900	11473000	14179000	1795500	8479500	12	12	12	55.1	55.1	55.1	19.779	0	44.094	6601100000	57	A0A0L6JNB5	A0A0L6JNB5
779310	851160	2497000	2428000	5197200	13647000	722740	1269000	0	9957900	11442000	2097900	13367000	8880100	18144000	22505000	10937000	55689000	10553000	29544000	0	41769000	61119000	10928000	4	4	4	23.8	23.8	23.8	20.566	0	12.807	407120000	12	A0A0L6JNB9	A0A0L6JNB9
50962000	98973000	62857000	17644000	34769000	17274000	147420000	173210000	94009000	59489000	53571000	59966000	2928900000	2727600000	2040300000	1300300000	1126300000	1001200000	5724100000	10507000000	3427000000	2642200000	2870400000	2311800000	48	48	48	43.5	43.5	43.5	109.87	0	323.31	51339000000	422	A0A0L6JNC3	A0A0L6JNC3
142600	2856300	261530	0	429650	0	7308200	0	14273000	828320	0	0	0	0	0	0	0	0	0	0	89166000	111870000	0	0	4	4	4	15.4	15.4	15.4	27.714	0.00074627	3.5875	469780000	4	A0A0L6JNC5	A0A0L6JNC5
18281000	184840000	82985000	57564000	340770000	292140000	22406000	6076900	12744000	15850000	2677600	4501100	160450000	798520000	378650000	492120000	1771600000	1377500000	199400000	102690000	139280000	144830000	25257000	35436000	10	10	10	66	66	66	16.45	0	94.564	9367500000	87	A0A0L6JNC8	A0A0L6JNC8
0	390510	116680	509350	1389200	735610	0	0	127680	107940	0	236750	0	3803300	0	20044000	9357800	13149000	0	0	0	3238100	0	5818900	4	4	4	8.3	8.3	8.3	44.21	0.00072098	3.1639	93956000	8	A0A0L6JND0	A0A0L6JND0
8551500	186960000	5233000	239400000	723660000	279340000	1938500	0	905620	6623700	0	0	18206000	463470000	9833100	1123700000	1606500000	314880000	2851000	0	2514600	6857300	0	0	5	5	5	50.5	50.5	50.5	10.051	0	24.764	5810400000	25	A0A0L6JND1	A0A0L6JND1
1467400	11872000	11399000	1714800	3043500	3258500	544540	0	492030	1008100	0	0	7996700	52484000	60577000	6241400	7531700	8830500	3181700	0	2813800	4613500	0	0	4	4	4	32.1	32.1	32.1	14.345	0	14.179	278400000	8	A0A0L6JND7	A0A0L6JND7
0	329780	231430	333770	1576400	985510	0	0	0	103180	187590	0	0	0	0	12552000	5490600	23147000	0	0	0	2598500	3786500	0	3	3	3	7.7	7.7	7.7	51.666	0.0014388	3.1228	89945000	2	A0A0L6JND8	A0A0L6JND8
2192900	8431500	10432000	5744400	10873000	2918800	2136400	536600	5088000	7803100	2951300	5990100	41015000	67809000	77528000	54935000	70892000	31204000	35626000	14211000	46929000	56000000	32387000	45890000	5	5	5	25.8	25.8	25.8	27.96	0	14.745	846270000	19	A0A0L6JNE0	A0A0L6JNE0
14901000	42462000	51410000	0	1650900	22425000	15043000	4560000	1679200	515180	1165200	0	150870000	180510000	491790000	0	32063000	80739000	121850000	18705000	29827000	17061000	12514000	0	8	8	8	55.4	55.4	55.4	17.496	0	45.663	1713900000	25	A0A0L6JNE3	A0A0L6JNE3
5540300	8933600	7760000	18043000	48861000	26714000	1671900	824000	6250400	22924000	30410000	35597000	163780000	135020000	148760000	408630000	577810000	583730000	62096000	32571000	138430000	297880000	431860000	592960000	15	15	15	33.9	33.9	33.9	49.56	0	79.661	5338200000	75	A0A0L6JNE4	A0A0L6JNE4
31192000	64857000	105040000	14816000	32405000	32908000	11955000	4780800	14135000	2140200	0	0	199600000	119690000	329570000	139130000	105990000	131410000	43956000	38607000	44898000	12714000	0	0	6	6	6	51.7	51.7	51.7	12.752	0	137.7	1885400000	38	A0A0L6JNE6	A0A0L6JNE6
0	378410	0	0	2492400	4750500	0	0	0	982800	920020	731010	0	8058400	0	0	26020000	30604000	0	0	0	14850000	11444000	10266000	5	5	5	20.5	20.5	20.5	31.953	0	8.8386	164080000	6	A0A0L6JNE7	A0A0L6JNE7
78695000	164420000	143990000	15721000	16162000	10745000	35596000	6914400	24245000	3118100	1468100	1646400	1548300000	1163000000	1080600000	103390000	132970000	57338000	340550000	59045000	288960000	19517000	19550000	16982000	10	10	10	47.3	47.3	47.3	24.316	0	61.169	7038100000	51	A0A0L6JNE9	A0A0L6JNE9
0	0	436430	0	1003400	0	0	0	0	1059900	954700	1155500	0	0	10483000	0	30420000	0	0	0	0	8704100	0	8144500	2	2	2	4.4	4.4	4.4	46.21	0	4.7376	115250000	4	A0A0L6JNF0	A0A0L6JNF0
111750000	139400000	86139000	16770000	53889000	55923000	11988000	1176100	6770000	12622000	270060	1804500	1201700000	883700000	689450000	178090000	218890000	336670000	93638000	15741000	51008000	82817000	2975800	11054000	9	9	9	28	28	28	22.666	0	23.236	5483500000	48	A0A0L6JNF2	A0A0L6JNF2
315690	3402800	1904500	1112800	2276700	2522600	131660	0	180790	947990	924470	913970	35858000	102780000	83465000	75979000	55076000	72170000	12462000	0	11484000	73566000	24555000	33164000	19	18	9	18.3	17.4	7.9	97.775	0	27.01	907310000	28	A0A0L6JNF3	A0A0L6JNF3
13983000	47481000	25928000	1774700	1660800	0	2533400	1756900	17241000	684370	0	2929900	355870000	364300000	212850000	38802000	30719000	0	54002000	24923000	193450000	17203000	0	23502000	9	9	9	18.6	18.6	18.6	42.055	0	16.818	1971500000	21	A0A0L6JNF5	A0A0L6JNF5
0	386680	275520	0	0	0	102470	0	338320	0	0	0	0	5645900	6560300	0	0	0	4584900	0	13860000	0	0	0	3	3	3	3.3	3.3	3.3	93.601	0.00073746	3.4507	47429000	4	A0A0L6JNF9	A0A0L6JNF9
1532500	9740400	5541700	4952300	16462000	13876000	629550	731720	378480	3119100	1962400	2156200	89769000	264890000	170830000	153480000	399150000	411400000	31121000	83226000	25451000	118260000	88699000	104690000	23	23	23	29.1	29.1	29.1	83.68	0	94.031	3054100000	62	A0A0L6JNG5	A0A0L6JNG5
3628000	7817800	8157200	2445800	2098800	2308400	2451400	991280	5232300	2549500	715610	896990	77527000	59083000	84488000	64807000	32485000	32793000	39255000	14940000	54087000	32452000	16313000	13747000	11	11	11	35.2	35.2	35.2	37.191	0	36.451	746570000	30	A0A0L6JNG7	A0A0L6JNG7
9639400	19471000	12559000	2961000	12317000	9465100	3977800	533710	4099700	146780	1169600	1968100	258830000	229030000	142000000	80188000	152830000	180330000	33612000	5957600	46124000	6669500	15280000	19492000	15	15	15	48	48	48	33.106	0	27.754	1801100000	37	A0A0L6JNG8	A0A0L6JNG8
1087400	3101700	2312900	0	0	0	1186400	0	534000	0	0	0	12841000	13183000	17198000	0	0	0	0	0	11956000	0	0	0	6	6	6	38	38	38	18.146	0	9.3283	98667000	7	A0A0L6JNH2	A0A0L6JNH2
11155000	30956000	15693000	13683000	39891000	47604000	4267000	1901300	5122800	9963100	6632500	28604000	177580000	334290000	171100000	203830000	277930000	353950000	92762000	37950000	91255000	151600000	150250000	324660000	14	14	14	44.3	44.3	44.3	34.268	0	201.86	3878500000	81	A0A0L6JNH3	A0A0L6JNH3
1797500	2929000	11302000	518640	261870	0	0	0	3636300	0	0	0	24228000	41470000	129380000	26096000	5999600	0	0	0	32162000	0	0	0	11	11	11	33.3	33.3	33.3	39.659	0	39.115	388460000	16	A0A0L6JNI5	A0A0L6JNI5
43211000	2826900	8718300	300640000	818610000	257020000	11565000	0	392240	369760000	417190000	291530000	162220000	5767900	31533000	1120500000	3640500000	2109600000	25954000	0	3869200	1895000000	2886700000	1445100000	10	10	10	87.4	87.4	87.4	9.9082	0	95.912	20172000000	38	A0A0L6JNJ0	A0A0L6JNJ0
8010100	24627000	21333000	16514000	26534000	50322000	2584400	969480	3826400	9883400	8988200	4637700	188480000	309120000	338450000	550090000	387450000	791060000	106970000	33006000	78406000	252090000	221370000	147720000	17	17	17	37.6	37.6	37.6	47.661	0	96.386	5168700000	86	A0A0L6JNJ1	A0A0L6JNJ1
2893200	9099200	6834600	707990	0	0	1638000	0	428740	0	0	0	13650000	68821000	47722000	11407000	0	0	8194900	0	8603500	0	0	0	3	3	3	23.7	23.7	23.7	18.01	0	12.178	237620000	6	A0A0L6JNJ8	A0A0L6JNJ8
19589000	56281000	41891000	26518000	86836000	69683000	12832000	2359400	4936900	20827000	12039000	47011000	410390000	477680000	392070000	554650000	807900000	490860000	231270000	67564000	78427000	338220000	191120000	520070000	12	12	12	42.5	42.5	42.5	33.685	0	70.214	7214500000	87	A0A0L6JNK0	A0A0L6JNK0
0	549270	657200	60698	0	0	1726400	3599400	824460	1091700	1384200	1728100	0	7583800	14957000	2928200	0	0	22913000	72174000	14078000	21274000	62286000	22829000	7	6	6	14.6	13.5	13.5	63.1	0	15.016	302160000	16	A0A0L6JNK1	A0A0L6JNK1
0	4104600	2293900	72737	0	0	3382300	949420	1311700	201990	196190	375090	0	8311600	3237100	612320	0	0	13708000	7203700	7348200	1159500	1104200	1764100	2	2	2	32.1	32.1	32.1	9.0684	0.0047684	2.3383	64440000	7	A0A0L6JNK6	A0A0L6JNK6
0	621830	281690	0	0	0	0	0	252070	0	0	0	0	3668800	2019300	0	0	0	0	0	2709100	0	0	0	1	1	1	5.5	5.5	5.5	26.153	0.0034843	2.5829	13867000	1	A0A0L6JNL2	A0A0L6JNL2
0	1194800	312260	4514200	3875400	5839900	0	0	292930	1916600	3350600	4462900	0	42190000	17019000	67098000	30292000	40811000	0	0	13262000	27745000	27477000	28105000	7	7	7	28.5	28.5	28.5	23.815	0	14.423	437910000	22	A0A0L6JNL8	A0A0L6JNL8
6999800	53144000	32529000	13144000	87311000	43465000	12238000	4283500	17293000	20209000	12920000	40095000	335330000	564560000	483060000	342890000	988820000	513640000	233700000	127850000	301630000	424250000	317250000	475400000	20	20	20	52.2	52.2	52.2	43.692	0	114.8	8247100000	134	A0A0L6JNM0	A0A0L6JNM0
0	913450	2315900	16693000	43181000	26323000	3123700	633260	326900	80693000	76056000	41573000	0	4753300	16536000	255670000	360700000	131310000	22846000	6822500	2507000	967640000	867790000	351560000	2	2	2	9.3	9.3	9.3	28.442	0.0034916	2.6358	4377500000	18	A0A0L6JNM1	A0A0L6JNM1
279450	2218200	496190	467190	0	2185400	599760	80901	1096900	734010	565240	384770	2034800	9913100	2473800	2640000	0	10920000	3059200	803320	3968800	3048200	2732100	1807400	1	1	1	9.8	9.8	9.8	12.472	0	4.0721	63756000	5	A0A0L6JNM3	A0A0L6JNM3
343900	897520	117820	309960	142840	194120	313280	190410	1030600	176620	0	0	5124900	4947600	3941400	8900500	0	0	6228100	5421200	14513000	4541500	0	0	5	5	5	19.2	19.2	19.2	38.244	0	8.1578	78058000	4	A0A0L6JNN2	A0A0L6JNN2
0	582730	271800	0	0	0	0	0	508650	0	0	0	0	9609000	5606300	0	0	0	0	0	12361000	0	0	0	2	2	2	3.8	3.8	3.8	53.939	0.0021459	3.0454	43622000	3	A0A0L6JNN3	A0A0L6JNN3
7413200	11808000	15789000	13877000	42248000	29691000	62520000	56059000	31177000	103440000	54262000	60699000	176250000	172640000	317790000	291260000	410180000	375840000	1243700000	1328100000	625900000	1371600000	953310000	795560000	13	13	13	31	31	31	47.855	0	83.81	11246000000	97	A0A0L6JNN4	A0A0L6JNN4
12485000	34005000	36902000	25188000	35899000	41412000	6914100	3228500	5998400	15189000	12262000	12471000	368180000	437620000	642990000	631310000	680740000	718070000	144030000	130000000	141470000	345450000	500790000	319940000	18	18	18	36	36	36	56.466	0	156.77	7500500000	108	A0A0L6JNN9	A0A0L6JNN9
6572900	23408000	28125000	95643000	216310000	187500000	17924000	4100500	36156000	98694000	118230000	147790000	153170000	200040000	343970000	1481200000	1545600000	1822600000	232840000	80447000	388190000	1150800000	1083300000	1103300000	17	17	17	43.8	43.8	43.8	31.013	0	174.07	14707000000	152	A0A0L6JNP0	A0A0L6JNP0
39701	0	0	391730	1133900	0	243410	0	135950	2813800	6040900	1308800	2004200	0	0	16721000	25491000	0	6620800	0	4019600	91564000	68734000	19268000	1	1	1	2.1	2.1	2.1	47.18	0.0060811	2.2357	326920000	3	A0A0L6JNP7	A0A0L6JNP7
0	1863500	0	1496400	4160400	2216200	0	0	0	1720100	1246400	532930	0	5187600	0	9445500	10612000	12677000	0	0	0	12010000	6826300	3467700	2	2	2	8.9	8.9	8.9	12.584	0.0034746	2.5509	92651000	3	A0A0L6JNQ1	A0A0L6JNQ1
4789400	8509600	8618200	3357100	7678700	3978100	35878000	80641000	15160000	54208000	94976000	51332000	308310000	253500000	227460000	238820000	362030000	200500000	1400400000	3225800000	627840000	1847500000	2652300000	1509200000	33	27	27	33.8	29.8	29.8	96.937	0	323.31	17349000000	203	A0A0L6JNQ3	A0A0L6JNQ3
6508100	15507000	16463000	407020	648890	826830	13707000	1394400	6453300	427340	4288800	530460	183730000	216790000	322870000	15768000	15007000	15413000	148200000	23987000	220490000	3969700	43959000	16326000	16	16	16	31.6	31.6	31.6	43.633	0	62.283	1746200000	38	A0A0L6JNQ5	A0A0L6JNQ5
0	227570	428690	38936000	129480000	108790000	0	462990	1324900	37755000	39910000	35785000	0	46401000	9873000	1372400000	1209500000	956900000	0	85043000	17354000	589750000	386580000	422020000	18	18	18	41.3	41.3	41.3	46.063	0	257.4	8255300000	125	A0A0L6JNQ7	A0A0L6JNQ7
15897000	13119000	8495500	1400100	6891200	0	3769500	671770	5813600	2708900	1426700	1853400	1403800000	203030000	129470000	101570000	178190000	0	97653000	91072000	238540000	131720000	67650000	76076000	10	9	8	11.8	11.1	10.4	91.094	0	11.604	3722800000	18	A0A0L6JNQ9	A0A0L6JNQ9
1887100	7892800	7835200	17408000	51267000	65565000	9537900	936120	1861600	14198000	13553000	6579000	183670000	273920000	339000000	1177000000	1618900000	2145600000	167300000	102210000	101180000	568530000	402200000	406540000	41	41	40	49.3	49.3	48.3	91.728	0	323.31	11514000000	171	A0A0L6JNR0	A0A0L6JNR0
9574200	15430000	23797000	3850200	2737200	2800400	6556100	4627300	19547000	226480000	276150000	3010900	439080000	383920000	525470000	79311000	17778000	62980000	149930000	78836000	297220000	408310000	7538400000	18462000	12	12	12	33.7	33.7	33.7	36.722	0	27.903	13675000000	48	A0A0L6JNR3	A0A0L6JNR3
110950000	225870000	250390000	17426000	32380000	38046000	358560000	569820000	381960000	106970000	194160000	185370000	2571000000	2410900000	2796800000	273860000	389400000	470800000	4614900000	10354000000	5172700000	1526800000	2467100000	2406100000	25	25	25	60.8	60.8	60.8	72.297	0	323.31	51910000000	532	A0A0L6JNR4	A0A0L6JNR4
19617000	109170000	78344000	89005000	290300000	260770000	10290000	3445000	10533000	39666000	59634000	24608000	360680000	433550000	415440000	568420000	877310000	914430000	67687000	50339000	82395000	123920000	95570000	103770000	8	8	8	56.1	56.1	56.1	13.567	0	31.071	6967700000	61	A0A0L6JNR7	A0A0L6JNR7
16421000	12756000	15030000	6729800	27164000	12616000	3154100	2150200	4132400	9194300	5482100	11370000	212390000	90536000	110250000	87232000	191470000	123800000	41962000	35662000	40109000	108480000	62782000	112850000	6	5	5	17.9	16	16	35.015	0	31.307	1766800000	17	A0A0L6JNR9	A0A0L6JNR9
173490	134290	0	630970	0	0	0	0	0	232200	0	58973	5890400	0	0	26233000	0	0	0	0	0	5928600	0	0	3	3	3	4.2	4.2	4.2	69.805	0.0021536	3.072	47967000	2	A0A0L6JNS1	A0A0L6JNS1
185470	216990	323420	235270	415000	357230	129460	0	268990	941930	0	0	7928900	4920600	0	9247000	8804100	9146900	5387900	0	0	8370600	0	0	3	3	3	7.4	7.4	7.4	49.69	0	5.1316	92213000	4	A0A0L6JNS2	A0A0L6JNS2
1319600	3267400	3259800	1388400	2001700	1706800	279260	0	0	538650	495710	983700	27229000	42580000	68532000	26017000	16110000	24708000	14199000	0	0	11297000	11609000	12567000	7	7	7	19.4	19.4	19.4	43.718	0	21.413	381020000	22	A0A0L6JNS3	A0A0L6JNS3
618400	3078700	3606900	114550	1129700	1508500	593630	926300	994140	449370	412710	475450	15135000	22108000	29166000	8014400	9393400	17870000	20222000	9357000	12484000	8803700	13034000	9730300	6	6	6	24.8	24.8	24.8	32.564	0	9.8399	264260000	20	A0A0L6JNS5	A0A0L6JNS5
1533100	2323900	2277300	0	0	0	500010	489620	1282300	0	0	0	42272000	33234000	33177000	0	0	0	13612000	20109000	26681000	0	0	0	7	6	6	18.5	16.9	16.9	41.665	0	12.679	235370000	15	A0A0L6JNS9	A0A0L6JNS9
1282400	6051100	3471600	1021900	5554500	3728400	1006600	1603700	1990300	1427000	3711600	2712500	47649000	110080000	83050000	86920000	138820000	124650000	46848000	49341000	71341000	102790000	218180000	103290000	20	20	16	25.6	25.6	20.9	102.71	0	58.968	1778800000	63	A0A0L6JNT0	A0A0L6JNT0
927200	2144900	1335600	37563	0	0	0	0	1085000	0	0	0	16693000	26135000	20759000	3293300	0	0	0	0	12076000	0	0	0	3	3	3	6.9	6.9	6.9	39.452	0.0097847	1.9385	116140000	4	A0A0L6JNT1	A0A0L6JNT1
1865100	1839200	985670	383050	3985000	862910	0	0	0	2619600	1172100	3672300	23283000	11442000	10736000	8843100	26291000	12441000	0	0	0	29721000	19136000	32029000	4	4	4	19.5	19.5	19.5	26.11	0	9.7151	260780000	11	A0A0L6JNT9	A0A0L6JNT9
8924100	14193000	13022000	3842000	4188500	3338800	15783000	13099000	20202000	6652300	4874400	8845600	570810000	377120000	411260000	318860000	167300000	176710000	635970000	625600000	629530000	290280000	258420000	390250000	30	30	30	35.2	35.2	35.2	107.13	0	323.31	6550000000	152	A0A0L6JNV0	A0A0L6JNV0
1092200	5213900	4709000	0	0	64848	904490	0	2190500	1566800	2430700	1770500	24023000	33767000	46382000	0	0	5083300	15834000	0	25966000	27605000	33821000	26563000	4	4	4	12.8	12.8	12.8	34.677	0	7.5108	358970000	12	A0A0L6JNV3	A0A0L6JNV3
15167000	28809000	29973000	15916000	49817000	55285000	89248000	107310000	61480000	222750000	351100000	158070000	651210000	629840000	649060000	896720000	1008300000	1427400000	2060000000	3285000000	1583700000	6016400000	8566800000	3614800000	35	31	30	51.5	48.3	47.3	76.37	0	323.31	42657000000	304	A0A0L6JNV4	A0A0L6JNV4
29591000	31117000	19645000	31941000	51081000	42758000	94094000	87484000	33562000	204460000	255200000	156410000	289490000	101510000	139770000	274360000	163570000	307860000	625850000	687960000	372360000	970090000	1212000000	545330000	13	12	12	41.8	41.8	41.8	17.094	0	198.52	8298700000	94	A0A0L6JNV8	A0A0L6JNV8
142120000	20197000	19030000	847510000	34531000	28060000	52387000	0	2118300	312260000	3098600	3519800	4333200000	863800000	651730000	1429300000	1569800000	1493700000	1738400000	0	290350000	1098900000	448610000	596900000	5	5	5	23.1	23.1	23.1	20.862	0	14.96	16113000000	23	A0A0L6JNW2	A0A0L6JNW2
6518500	24010000	20776000	3378200	13130000	6679400	2590600	522750	8479600	1508400	886420	3034400	110320000	222890000	172490000	60027000	80781000	54280000	73836000	22457000	129170000	15583000	23266000	41100000	10	10	9	40.7	40.7	38.1	27.359	0	23.051	1555700000	51	A0A0L6JNW6	A0A0L6JNW6
404180	1374100	234490	903050	2193800	2451700	238380	0	0	994120	0	0	3805600	4812700	8502300	7313100	8272100	9522600	11352000	0	0	4516200	0	0	2	2	2	14.1	14.1	14.1	18.428	0	3.8617	87937000	5	A0A0L6JNW8	A0A0L6JNW8
3305900	10261000	6912000	10144000	23556000	3813100	1211200	932250	0	1755100	2168300	0	34249000	34294000	44301000	74072000	108720000	18870000	18698000	16445000	0	23423000	11579000	0	4	4	4	13.9	13.9	13.9	26.104	0	6.9272	576530000	9	A0A0L6JNW9	A0A0L6JNW9
631640	1608200	2953900	24073000	33828000	37390000	2982600	3203500	14995000	71642000	80684000	194900000	6025200	10022000	36538000	298900000	184160000	204490000	17414000	72076000	265810000	911450000	704370000	1283300000	9	9	9	28.6	28.6	28.6	46.764	0	173.33	6564400000	91	A0A0L6JNX1	A0A0L6JNX1
8354000	34085000	21281000	1502200	7115800	9367100	6346100	1231400	2242600	1683000	715680	371220	424050000	485970000	313170000	33183000	123920000	138320000	166740000	54673000	74764000	33960000	19470000	6747100	17	17	17	40.6	40.6	40.6	45.992	0	44.778	2923100000	50	A0A0L6JNX3	A0A0L6JNX3
19473000	64776000	50289000	95311000	170790000	216910000	7575200	1804800	8537100	24008000	12720000	13439000	624020000	1156000000	1146500000	3245300000	2781400000	3762900000	209300000	70872000	274870000	502560000	335580000	380860000	30	30	30	47.1	47.1	47.1	69.186	0	323.31	22626000000	181	A0A0L6JNX6	A0A0L6JNX6
210120	1972100	375680	1718800	5801100	9066000	158640	0	898890	4414300	6600500	3221600	4808500	27242000	10766000	28923000	162950000	274160000	9498000	0	32651000	141960000	195300000	44567000	25	25	25	33.3	33.3	33.3	86.094	0	54.791	1411900000	51	A0A0L6JNY4	A0A0L6JNY4
29357000	83950000	39102000	33238000	55726000	34405000	53936000	51161000	22762000	70860000	78002000	64895000	1124500000	1275700000	837480000	868540000	753090000	1044400000	1350900000	1644100000	609130000	1462700000	1376000000	1112900000	25	25	25	44.5	44.5	44.5	61.784	0	308.35	19139000000	240	A0A0L6JNY5	A0A0L6JNY5
2327100	10533000	12775000	1718400	5509500	4545300	1427500	690080	957180	1104800	371720	2013700	69290000	102000000	124610000	37459000	63340000	77481000	36773000	24340000	18608000	30850000	14946000	40552000	12	12	12	29.1	29.1	29.1	40.736	0	40.761	1011400000	44	A0A0L6JNZ1	A0A0L6JNZ1
84328	1057800	976590	1243300	3007800	2103400	0	72076	606000	2177200	2472600	1476000	23521000	44422000	19270000	36155000	69643000	51464000	0	21189000	34163000	73464000	77638000	62415000	16	12	12	20.2	15.4	15.4	103.44	0	38.069	763850000	28	A0A0L6JNZ3	A0A0L6JNZ3
9578600	17467000	11079000	8553700	11365000	3692000	16984000	17741000	11287000	4322400	4266900	7813400	375590000	426470000	374630000	419720000	344780000	110350000	520170000	476660000	341550000	120390000	165760000	277930000	22	22	22	28.5	28.5	28.5	80.717	0	63.857	5338500000	67	A0A0L6JNZ4	A0A0L6JNZ4
0	155460	0	0	263830	0	0	0	0	0	0	0	0	0	0	0	4276700	0	0	0	0	0	0	0	3	3	3	7.4	7.4	7.4	55.143	0	4.3027	12998000	5	A0A0L6JP08	A0A0L6JP08
385570	3874700	5067900	0	0	1842300	543110	0	0	0	0	0	8266800	16648000	39148000	0	0	27600000	8970400	0	0	0	0	0	4	4	4	14.7	14.7	14.7	24.746	0.0007391	3.4883	163990000	5	A0A0L6JP17	A0A0L6JP17
5096600	17882000	9774300	13715000	31988000	18056000	6856700	2079500	12063000	9544800	9216600	17592000	209720000	363580000	263570000	539400000	383990000	321400000	179260000	109340000	236120000	234310000	173450000	262560000	22	22	22	42.9	42.9	42.9	56.224	0	108.99	4923700000	81	A0A0L6JP21	A0A0L6JP21
0	0	687790	1058200	1306500	1997100	1519000	521210	527960	0	3025600	1321600	0	0	0	13260000	9145500	14795000	0	0	0	0	29660000	11236000	2	2	2	11.2	11.2	11.2	27.732	0.0048011	2.3777	155540000	7	A0A0L6JP25	A0A0L6JP25
4490800	23231000	20093000	2610900	3822700	5263900	5881700	1840000	9098400	0	672140	373590	122510000	219270000	164040000	38278000	28597000	110830000	92598000	37453000	109710000	0	29269000	10048000	9	9	9	30.5	30.5	30.5	36.224	0	60.709	1470200000	33	A0A0L6JP32	A0A0L6JP32
1315500	3678800	2430600	0	27960000	11889000	1044500	899500	2569000	9236300	9339600	20508000	15711000	13138000	8597500	0	85006000	47795000	10677000	10560000	12802000	34599000	33372000	68245000	3	3	3	21.5	21.5	21.5	15.188	0	6.7708	545230000	14	A0A0L6JP33	A0A0L6JP33
69571	3062200	2439900	5892200	18673000	20645000	451800	328670	2452800	11507000	6812700	17011000	2735200	27000000	17561000	91217000	219790000	162540000	5726500	5295800	16711000	106780000	90903000	228830000	12	12	12	46.6	46.6	46.6	32.356	0	31.425	1518900000	37	A0A0L6JP36	A0A0L6JP36
465060	2251600	1601900	656120	2886400	1607100	1963500	537500	1657300	2512700	1622300	3648300	29843000	54740000	42366000	63098000	49925000	84953000	49309000	29365000	45218000	90886000	63381000	50640000	13	11	11	18.1	16.5	16.5	86.544	0	34.149	963440000	38	A0A0L6JP39	A0A0L6JP39
20403000	61951000	76010000	7329600	31262000	12458000	37135000	27604000	37552000	34777000	6940600	27228000	548310000	714210000	956690000	180760000	401720000	217920000	603840000	842850000	639940000	224170000	174380000	136290000	15	15	15	44.7	44.7	44.7	34.764	0	74.412	8374300000	117	A0A0L6JP41;REV__A0A0L6JFY4	A0A0L6JP41
1487000	2856800	1594800	182250	289330	0	1360400	0	860740	0	0	0	14161000	20175000	14741000	6202100	0	0	16120000	0	17681000	0	0	0	5	5	5	18.9	18.9	18.9	29.608	0	6.9954	129470000	5	A0A0L6JP43	A0A0L6JP43
56375	0	0	0	0	0	276060	187920	51340	2519700	3207300	294710	0	0	0	0	0	0	3811900	4815400	0	42182000	157900000	4604400	10	10	10	14.7	14.7	14.7	77.102	0	22.984	290110000	10	A0A0L6JP44	A0A0L6JP44
11620000	32100000	33577000	61485000	158920000	106310000	10767000	9723600	7883700	63455000	29114000	104000000	293610000	433680000	486230000	1124600000	1587100000	1349100000	280630000	197630000	192190000	1089300000	640040000	1555100000	20	20	20	48	48	48	44.716	0	156.61	14466000000	181	A0A0L6JP47	A0A0L6JP47
0	0	0	0	0	1362400	0	0	0	0	0	0	0	0	0	0	0	2763900	0	0	0	0	0	0	1	1	1	16.5	16.5	16.5	11.043	0.00073638	3.4469	6811800	0	A0A0L6JQV3;A0A0L6JP51	A0A0L6JQV3;A0A0L6JP51
46848000	117300000	59419000	105130000	198160000	169320000	52072000	30785000	59623000	98951000	71232000	89262000	4089800000	5151600000	3384100000	7624400000	7853200000	7329700000	3604600000	2942100000	3755700000	5540200000	3422400000	4640800000	67	67	67	51.2	51.2	51.2	145.15	0	323.31	90044000000	752	A0A0L6JP57	A0A0L6JP57
663320	4771600	1479700	40234000	105490000	104500000	775540	1326700	666560	57237000	65801000	30659000	4355000	11559000	5183800	178490000	298230000	641040000	5198400	8641100	7111400	319080000	338450000	50164000	6	6	6	48.4	48.4	48.4	14.118	0	15.911	2895200000	25	A0A0L6JP58	A0A0L6JP58
765310	3599800	809410	21244000	38409000	74589000	2173300	514330	3072000	74754000	105200000	22254000	6668500	21470000	15252000	252640000	151270000	840760000	100320000	11277000	35005000	477470000	1218000000	172040000	11	11	11	60.6	60.6	60.6	23.912	0	106.78	4863300000	64	A0A0L6JP69	A0A0L6JP69
4823800	4202800	6159700	6781300	18367000	13568000	1243500	1126700	3417100	6825900	5704800	5879200	35637000	34708000	65725000	108100000	167660000	192780000	25247000	28403000	50246000	102030000	92187000	109690000	12	12	12	45.7	45.7	45.7	32.489	0	68.213	1483900000	36	A0A0L6JP71	A0A0L6JP71
19978000	47228000	56613000	2647500	7380900	0	88640000	60668000	97726000	56087000	55647000	22210000	68617000	76062000	77048000	8810200	8374300	0	244310000	129910000	245220000	95621000	139970000	47305000	1	1	1	5.7	5.7	5.7	23.712	0	4.2923	1544500000	6	A0A0L6JP73	A0A0L6JP73
5771300	10005000	6836100	2059300	6166000	4670200	6482700	1304200	6049100	1792300	3134200	1295400	86858000	106380000	94970000	109340000	80862000	84721000	86699000	47633000	75418000	72347000	75990000	36051000	12	12	12	24.6	24.6	24.6	55.813	0	19.855	1444700000	34	A0A0L6JP77	A0A0L6JP77
0	474630	315150	0	0	0	0	0	0	0	0	358390	0	1593400	2813700	0	0	0	0	0	0	0	0	3022800	2	2	2	13	13	13	23.817	0	5.0334	12630000	1	A0A0L6JP89	A0A0L6JP89
0	0	0	0	382550	0	0	0	0	0	0	0	0	0	0	0	1800400	0	0	0	0	0	0	0	1	1	1	11.1	11.1	11.1	14.71	0.0007278	3.2458	3442900	1	A0A0L6JP91	A0A0L6JP91
7141400	12026000	16570000	6388400	2873100	2386300	5943700	1328400	7194800	922620	796220	1121800	181640000	352720000	282210000	214750000	28131000	37930000	183580000	37382000	127130000	56493000	0	16057000	16	16	16	28.9	28.9	28.9	55.903	0	26.951	2134900000	35	A0A0L6JP93	A0A0L6JP93
1535100	10213000	8518300	525410	840580	0	0	1840300	3491300	484800	242380	951140	8771400	32219000	35620000	19653000	10966000	0	0	22443000	66998000	10019000	6968400	12703000	3	3	3	18.7	18.7	18.7	20.352	0	3.7533	343710000	4	A0A0L6JP94	A0A0L6JP94
411970	1352300	1567300	464810	1902300	6286000	0	0	0	0	457420	0	6734000	7333600	9080300	8723000	10848000	44035000	0	0	0	0	6859700	0	2	2	2	15.8	15.8	15.8	17.288	0	7.0788	149310000	5	A0A0L6JP97	A0A0L6JP97
3962200	5602500	5119200	1337300	0	0	1712400	365560	3522500	0	0	0	51301000	30455000	34745000	24754000	0	0	20954000	15252000	28407000	0	0	0	6	6	6	24.1	24.1	24.1	36.89	0	9.8516	281080000	6	A0A0L6JP99	A0A0L6JP99
6969200	18775000	9709800	13368000	47455000	42051000	4658300	19348000	3900000	14861000	8375700	21178000	225470000	349220000	168400000	772560000	487310000	493960000	52534000	68725000	49344000	387050000	140210000	389050000	16	16	16	46.1	46.1	46.1	43.174	0	317.86	5687600000	75	A0A0L6JPA1	A0A0L6JPA1
0	0	0	0	1216300	0	0	0	0	0	0	0	0	0	0	0	2544200	0	0	0	0	0	0	0	1	1	1	11.6	11.6	11.6	13.653	0.0098555	1.9963	4865400	0	A0A0L6JPB6	A0A0L6JPB6
9348200	38872000	44946000	9239800	18876000	29332000	4933100	1215700	2418900	5242600	2816800	5757700	417820000	682100000	834850000	518810000	612280000	751640000	165000000	60091000	113710000	225020000	140010000	222290000	29	29	29	36.1	36.1	36.1	84.63	0	105.92	7439000000	139	A0A0L6JPE0	A0A0L6JPE0
659280	809790	863580	540460	2784300	0	179970	272450	330660	1131700	1223600	745760	12666000	8543300	10137000	0	0	0	2424700	3904100	3595600	0	0	0	3	3	3	11.8	11.8	11.8	28.345	0	4.0295	171750000	4	A0A0L6JPE1;A0A0L6JUR7	A0A0L6JPE1
631050	4804300	3484500	6225200	20748000	19933000	558170	218450	1615800	7042600	9780800	6120600	13246000	56268000	44720000	134990000	199940000	323550000	14687000	9870000	20448000	97567000	128360000	99790000	11	11	11	31.9	31.9	31.9	42.501	0	41.183	1785600000	46	A0A0L6JPE4	A0A0L6JPE4
13137000	61435000	32713000	4791300	60985000	7328600	12719000	0	601670	4908900	0	0	104780000	413550000	208050000	53952000	338770000	41859000	106410000	0	10401000	42289000	0	0	10	10	10	35.1	35.1	35.1	19.764	0	80.149	2184800000	34	A0A0L6JPE9	A0A0L6JPE9
7509300	186640000	66674000	5330200	55900000	75847000	0	0	27076000	9047400	0	0	15614000	206280000	67537000	12328000	60778000	93104000	0	0	37329000	14238000	0	0	1	1	1	24.3	24.3	24.3	4.2953	0	4.8615	868050000	6	A0A0L6JPF5	A0A0L6JPF5
10240000	75782000	20564000	13006000	125600000	36590000	10620000	858150	3698200	4593400	0	0	104960000	352670000	113520000	126150000	612740000	227350000	85003000	18427000	47681000	44416000	0	0	8	8	8	45.4	45.4	45.4	20.171	0	153.85	3015500000	36	A0A0L6JPG4	A0A0L6JPG4
0	0	123500	320150	721730	335340	0	0	0	0	0	0	0	0	5011500	10286000	10701000	7275600	0	0	0	0	0	0	4	4	4	7.9	7.9	7.9	58.931	0	11.828	51024000	4	A0A0L6JPG6	A0A0L6JPG6
72857000	126830000	43781000	36227000	165030000	81864000	9435300	2965200	6303300	8187600	11191000	74381000	294140000	515320000	145910000	161320000	281390000	281300000	50821000	16549000	29188000	13507000	25069000	46751000	5	5	5	49.4	49.4	49.4	9.9876	0	50.36	3195300000	35	A0A0L6JPG8	A0A0L6JPG8
0	0	0	0	3665300	2947000	917180	0	444070	2336200	1396500	2778600	0	0	0	0	18825000	20127000	0	0	0	23568000	0	24302000	2	2	2	10.7	10.7	10.7	20.847	0.00073153	3.3623	173820000	4	A0A0L6JPH0	A0A0L6JPH0
0	2064600	0	0	14365000	11305000	0	0	0	0	0	0	0	5668900	0	0	37559000	35048000	0	0	0	0	0	0	1	1	1	14.9	14.9	14.9	10.479	0	5.8596	138670000	3	A0A0L6JPH3	A0A0L6JPH3
0	1891400	0	2557200	8884900	3415100	283910	0	0	3097200	4519800	2684600	0	12053000	0	32297000	122280000	76525000	40201000	0	0	52504000	54772000	56564000	10	10	10	27.6	27.6	27.6	49.477	0	31.45	683350000	17	A0A0L6JPH4	A0A0L6JPH4
835230	3181300	1493200	0	213940	557150	0	0	246220	0	0	0	13585000	24843000	13610000	0	4721500	6987900	0	0	6527700	0	0	0	3	3	3	10.2	10.2	10.2	40.241	0	34.623	110960000	8	A0A0L6JPH5	A0A0L6JPH5
22097000	109170000	90107000	4416600	6230800	7151700	18527000	3423200	8625600	0	1058300	1472500	170450000	398600000	400410000	32392000	39732000	61347000	96737000	45752000	47967000	0	18516000	7231600	6	6	6	53.4	53.4	53.4	11.776	0	10.791	2178200000	23	A0A0L6JPH7	A0A0L6JPH7
310070	6880800	2765000	3252500	4852900	8423600	4808300	0	13144000	2073900	433250	1597000	5384000	19776000	10205000	36076000	36163000	55515000	22935000	0	77379000	11697000	25114000	31875000	6	6	6	41.7	41.7	41.7	15.093	0	11.567	485410000	13	A0A0L6JPI0	A0A0L6JPI0
4802200	34398000	27916000	45487000	63680000	26379000	25347000	3023200	4116900	35331000	6739900	246430	66225000	231290000	197080000	443870000	394130000	136050000	296990000	33845000	69940000	197860000	50211000	9271500	9	9	9	52.5	52.5	52.5	16.379	0	50.239	3052100000	61	A0A0L6JPK4	A0A0L6JPK4
0	423110	215540	706680	0	836640	0	0	0	0	0	0	0	4313800	3247700	7496200	0	10293000	0	0	0	0	0	0	1	1	1	7.7	7.7	7.7	27.166	0.002811	2.6924	34911000	2	A0A0L6JPK8	A0A0L6JPK8
1688000	1777000	1195900	23384000	72154000	44226000	867230	0	433570	60182000	43828000	59753000	5662800	3607300	2443100	223210000	279340000	473140000	3128800	0	6706500	597560000	286050000	371970000	11	11	11	57.4	57.4	57.4	15.938	0	76.469	3404400000	59	A0A0L6JPL0	A0A0L6JPL0
243080	833680	475150	982810	1645000	1384600	0	0	0	1283000	1672600	141080	8491400	11924000	6995000	24062000	9448300	8725800	0	0	0	22179000	11433000	3145900	4	4	4	18.3	18.3	18.3	30.472	0	21.528	164560000	9	A0A0L6JPL5	A0A0L6JPL5
11479000	4849700	3180900	5906700	3738400	4218700	2757500	2876800	493290	6155000	5636700	2658100	674090000	213430000	163180000	396700000	181360000	230390000	173080000	215840000	55647000	279400000	325390000	151600000	31	31	31	23	23	23	156.98	0	271.05	3992300000	124	A0A0L6JPL6	A0A0L6JPL6
12735000	14718000	7911500	863960	861760	0	3613000	731180	3679300	0	0	0	183480000	128710000	60939000	21452000	27681000	0	58117000	16023000	36530000	0	0	0	8	8	8	27.3	27.3	27.3	34.732	0	21.739	721820000	22	A0A0L6JPL9	A0A0L6JPL9
3254300	9442800	11253000	3756300	8919900	7740500	5530700	0	4798300	4399200	0	6997200	10661000	12051000	15996000	12210000	15280000	15723000	13912000	0	11752000	11215000	0	13679000	3	3	3	40.7	40.7	40.7	6.9802	0.00073421	3.4065	198280000	3	A0A0L6JPM6	A0A0L6JPM6
9091500	21138000	18698000	6135000	9305100	8925100	5062400	941270	12471000	3913000	1167700	9093800	365990000	354210000	370820000	266570000	241300000	284160000	239070000	38735000	395270000	157210000	31591000	280500000	26	26	26	36	36	36	76.167	0	104.97	4555500000	110	A0A0L6JPM8	A0A0L6JPM8
0	0	0	0	1136400	2018800	0	0	0	279580	745860	0	0	0	0	0	9507400	20029000	0	0	0	3385700	8739200	0	1	1	1	4.4	4.4	4.4	34.02	0	10.83	66890000	4	A0A0L6JPN1	A0A0L6JPN1
1621600	2491800	2348800	1101800	1087200	1112900	702990	324100	3033400	975330	686130	2512600	124310000	88943000	105460000	112620000	72665000	56906000	61616000	35215000	116120000	71840000	55202000	128230000	25	25	25	23.1	23.1	23.1	139.13	0	46.453	1457900000	52	A0A0L6JPN2	A0A0L6JPN2
14204	3258200	11597000	72417000	521240000	1454400000	0	79497	1254000	406280000	168370000	71006000	212510	1693600	50782000	396410000	1355000000	3924800000	0	706960	1309100	377570000	160260000	19190000	4	4	4	73.1	73.1	73.1	7.4492	0	28.467	13549000000	106	A0A0L6JPN8;A0A0L6JX15	A0A0L6JPN8
1303300	2896600	2532300	0	0	0	1682500	2464800	2363500	739660	513730	0	15055000	11432000	9275700	0	0	0	16000000	35270000	18822000	6683000	7789300	0	3	3	3	9.4	9.4	9.4	40.226	0	5.5413	159460000	6	A0A0L6JPP3	A0A0L6JPP3
8678100	24199000	8423200	283170	2208200	1289400	163900	0	1168700	0	315660	0	138660000	448440000	107180000	5378600	16543000	19094000	5376500	0	16108000	0	7594200	0	15	15	15	38.1	38.1	38.1	42.043	0	40.677	1168200000	31	A0A0L6JPP4	A0A0L6JPP4
13617000	44224000	24332000	22912000	77737000	62773000	10911000	4329300	19521000	31630000	30709000	81201000	501870000	439910000	294460000	454110000	860080000	976160000	232860000	130570000	381290000	511630000	498750000	1019800000	19	19	19	48.3	48.3	48.3	38.545	0	109.7	9749600000	118	A0A0L6JPP9	A0A0L6JPP9
0	380060	145190	0	0	510050	0	41171	740830	0	353160	0	0	5037600	1539000	0	0	7633800	0	865600	2052500	0	6242500	0	2	2	2	5.9	5.9	5.9	24.509	0.0034722	2.5502	34728000	5	A0A0L6JPQ4	A0A0L6JPQ4
2165100	4764200	2645800	175070	139310	78650	7146300	9365000	5442600	669890	450150	899460	56606000	74641000	46205000	12604000	6844000	4581700	175730000	228500000	82189000	20209000	16750000	33175000	14	14	14	29.6	29.6	29.6	60.357	0	58.041	950360000	44	A0A0L6JPR1	A0A0L6JPR1
2231600	6791900	9299600	12979000	46778000	38198000	4634900	3076500	5215500	42357000	119910000	78194000	489690000	488060000	659710000	1829700000	2136100000	2060600000	609210000	508110000	537480000	2605100000	7065200000	3790700000	73	73	73	53.8	53.8	53.8	180.23	0	323.31	34379000000	470	A0A0L6JPT6	A0A0L6JPT6
2688800	2972400	1298400	4728900	29002000	36210000	0	291470	928430	13722000	14341000	22117000	20725000	52500000	20996000	68884000	311050000	401260000	0	18046000	31711000	223610000	177680000	241560000	14	14	14	40.2	40.2	40.2	35.83	0	105.04	2437700000	34	A0A0L6JPV8	A0A0L6JPV8
602410	1181400	1490800	0	0	0	2242400	3729600	1444200	332180	344370	240740	23637000	28662000	34798000	0	0	0	91381000	143010000	48000000	22803000	14216000	16879000	18	10	10	20.7	12.5	12.5	100.39	0	17.372	533970000	15	A0A0L6JPW0	A0A0L6JPW0
279030	1680000	534970	1232300	2792700	2375800	195880	0	243000	607820	405710	1344800	7276600	25409000	13961000	73975000	79334000	57297000	7393700	0	7984000	22336000	33068000	42448000	12	12	12	17.1	17.1	17.1	83.867	0	23.779	572910000	24	A0A0L6JPX6	A0A0L6JPX6
383090	1108700	486010	220340	439560	0	0	0	583430	146260	0	244650	13649000	15247000	15169000	9691600	12686000	0	0	0	11787000	6865000	0	11363000	6	6	6	10.2	10.2	10.2	65.988	0	12.392	144480000	9	A0A0L6JPX9	A0A0L6JPX9
11120000	8799100	21654000	878520	1337500	310190	4330900	5943400	12952000	1146400	663120	1907400	222550000	143290000	292300000	10401000	9040900	7051500	99806000	44316000	189470000	9013600	5882700	16279000	7	7	7	20.8	20.8	20.8	45.886	0	100.57	1420800000	31	A0A0L6JPY0	A0A0L6JPY0
3650600	1332500	1254100	1859900	6145800	3890700	202680	55876	153810	1446000	696690	1542800	79930000	12522000	14372000	48949000	52310000	54834000	15304000	7509000	12048000	24500000	24764000	44184000	6	6	6	9.4	9.4	9.4	54.074	0	10.185	578020000	14	A0A0L6JPY2	A0A0L6JPY2
255980	1030100	78548	2344100	473010	0	722760	0	470280	1367500	70185	1728600	7631500	14511000	6794800	60622000	38628000	0	10791000	0	25424000	12222000	9899600	107330000	3	3	3	3.2	3.2	3.2	67.244	0.0097975	1.943	384340000	5	A0A0L6JPZ3	A0A0L6JPZ3
20000000	43445000	41450000	13414000	18953000	11063000	191970000	186820000	114840000	91265000	130990000	78151000	1095800000	1130100000	1365000000	693980000	471440000	468970000	6866100000	8684300000	3937200000	2733200000	4108100000	2228600000	46	44	40	43.2	41.4	37	95.88	0	323.31	44291000000	429	A0A0L6JQ05	A0A0L6JQ05
1470000	2946200	3182800	1040000	4976300	5295100	875910	0	1716900	2002900	3028500	1299600	27917000	42091000	41825000	25785000	46802000	67613000	28400000	0	28733000	29247000	29441000	18968000	8	8	8	19.2	19.2	19.2	40.481	0	6.8539	584520000	11	A0A0L6JQ21	A0A0L6JQ21
2675700000	3538300000	3195300000	1249300000	1624200000	1628100000	4364100000	4091300000	3368700000	2258700000	2461100000	2513700000	87729000000	62100000000	74951000000	33331000000	19579000000	27179000000	116390000000	164010000000	94890000000	49495000000	43110000000	48813000000	45	45	28	59.2	59.2	42.8	84.24	0	323.31	1186900000000	2142	A0A0L6JQ26	A0A0L6JQ26
13056	85617	32983	0	0	0	0	0	274880	0	0	0	411080	1795800	549030	0	0	0	0	0	5175300	0	0	0	2	2	2	4.8	4.8	4.8	50.746	0	4.4676	11383000	3	A0A0L6JQ27	A0A0L6JQ27
320510	1682400	668450	54576000	262270000	175390000	299950	540080	433890	91011000	89492000	102730000	1893700	8831100	5720700	1330100000	3037000000	2239400000	1467100	2130600	2396400	1595400000	1410800000	1277600000	20	20	20	51.7	51.7	51.7	35.781	0	101.55	19486000000	182	A0A0L6JQ28	A0A0L6JQ28
320640	3671700	7970900	784840	5344100	0	0	373290	2685700	1657200	0	0	5135200	27438000	72297000	9995200	52469000	0	0	19645000	14623000	14284000	0	0	3	3	3	12.4	12.4	12.4	29.84	0	4.4881	342130000	4	A0A0L6JQ37	A0A0L6JQ37
561510	683070	0	0	418330	165820	177650	988000	448150	0	0	0	15621000	7308900	0	0	0	0	0	14296000	10150000	0	0	0	2	2	2	5.3	5.3	5.3	60.003	0.0047814	2.3513	72293000	3	A0A0L6JQ38	A0A0L6JQ38
1735700	3232400	2310900	351800	0	0	2783800	6408100	3918800	0	128300	0	74394000	56252000	34223000	22962000	0	0	68499000	257130000	113310000	0	7463700	0	28	9	8	42.8	16.6	14.1	87.623	0	323.31	813920000	34	A0A0L6JQ41	A0A0L6JQ41
3691600	12614000	8848100	946430	5817800	8763400	4091000	3706300	5683200	173640	1278600	1146900	83465000	101940000	116250000	24276000	36857000	51840000	55205000	73991000	81205000	0	15223000	10442000	8	7	7	27.7	25.4	25.4	28.868	0	28.212	964930000	24	A0A0L6JQ49	A0A0L6JQ49
6871200	18657000	11588000	320800000	912940000	597980000	12108000	2377800	6224000	399210000	454010000	270470000	74102000	91986000	104770000	2168000000	3731000000	3279700000	107610000	29195000	52354000	2264100000	2210700000	1528300000	11	11	11	83.2	83.2	83.2	11.361	0	323.31	24106000000	103	A0A0L6JQ59	A0A0L6JQ59
0	951040	600660	0	0	0	0	939460	254150	0	0	0	0	17303000	14415000	0	0	0	0	24984000	0	0	0	0	2	2	2	3.6	3.6	3.6	69.656	0.00074294	3.5363	85104000	2	A0A0L6JQ61	A0A0L6JQ61
0	299770	0	1345600	28316000	14251000	0	579300	486780	6262200	3833400	4541300	0	13294000	0	73580000	253400000	84853000	0	10573000	28996000	52223000	27981000	33400000	9	9	9	31.2	31.2	31.2	30.855	0	30.501	958650000	20	A0A0L6JQ79	A0A0L6JQ79
1466000	3213000	1868200	500770	1221700	1692600	546800	821580	1308400	298880	273460	233360	30468000	38453000	23845000	19035000	19230000	41488000	16186000	10490000	21617000	5778600	7807500	18204000	10	10	10	22.1	22.1	22.1	52.752	0	20.124	363010000	23	A0A0L6JQ82	A0A0L6JQ82
3035400	3413300	1368600	1789600	826680	4276900	7826700	1131000	0	3557000	317250	0	27399000	21531000	14381000	20963000	0	0	39413000	9152200	0	25804000	0	0	3	3	3	33.3	33.3	33.3	13.678	0	4.5558	247880000	3	A0A0L6JQ83	A0A0L6JQ83
58454000	145240000	176650000	7526400	35814000	42573000	111930000	117590000	95788000	47210000	62028000	65508000	947720000	1735000000	2008100000	156640000	311010000	390490000	1552000000	2217400000	1135400000	561600000	706340000	854330000	12	12	11	38.7	38.7	36.3	41.96	0	228.17	17394000000	79	A0A0L6JQ93	A0A0L6JQ93
0	0	886060	0	0	0	0	0	0	0	0	0	0	0	11369000	0	0	0	0	0	0	0	0	0	2	2	2	6.7	6.7	6.7	41.213	0	4.3302	18607000	2	A0A0L6JQA6	A0A0L6JQA6
144800000	213140000	190080000	53831000	136410000	36065000	238630000	398960000	197210000	122740000	275370000	118840000	4545200000	3234400000	3580900000	1589800000	1972200000	823280000	5016600000	11939000000	4179600000	2778700000	6778000000	2376200000	26	26	26	40.7	40.7	40.7	70.171	0	323.31	65908000000	438	A0A0L6JQB0;A0A0L6JL50	A0A0L6JQB0
714820	2029500	1621200	719680	1911600	1662100	1581400	6852100	2135100	5685200	5359700	5060100	42829000	26891000	22105000	30124000	51111000	58665000	50619000	218700000	39939000	142170000	153090000	110450000	17	17	17	24.1	24.1	24.1	86.741	0	52.354	1272000000	40	A0A0L6JQB5	A0A0L6JQB5
1283300	1444800	430410	279710	0	0	0	0	1168000	0	0	339250	12739000	10322000	6353000	6588000	0	0	0	0	13882000	0	0	5474700	2	2	2	9.8	9.8	9.8	27.337	0	4.4264	74184000	3	A0A0L6JQC4	A0A0L6JQC4
12396000	23489000	26321000	10936000	18682000	6101700	14902000	6725600	23901000	13415000	10559000	20593000	718520000	847980000	1079400000	681970000	458370000	427180000	708980000	594940000	938080000	463260000	411330000	642150000	35	35	35	32.2	32.2	32.2	116.08	0	92.824	11469000000	179	A0A0L6JQC9	A0A0L6JQC9
14237000	36889000	8863600	14913000	15912000	3177700	5898700	0	4924400	3851300	1384300	2022000	296110000	406870000	110660000	375580000	187730000	42886000	77337000	0	129610000	68432000	55281000	44454000	15	15	15	52.6	52.6	52.6	33.854	0	42.151	2577700000	51	A0A0L6JQD0	A0A0L6JQD0
972540	4459800	995360	0	0	0	2483300	476120	1317900	514790	0	0	15072000	19987000	10714000	0	0	0	15076000	13735000	15198000	12423000	0	0	4	4	4	17	17	17	19.484	0.0034892	2.5999	145860000	4	A0A0L6JQD3	A0A0L6JQD3
0	2217500	559680	0	0	0	254110	0	2119400	0	0	0	0	16565000	8632100	0	0	0	12571000	0	22154000	0	0	0	3	3	3	12.5	12.5	12.5	31.524	0	7.7485	92712000	6	A0A0L6JQD4	A0A0L6JQD4
4001300	21811000	25202000	4031600	8527600	7132700	1833700	78087	8391500	1955400	1712100	1482100	79484000	231730000	307350000	65315000	117860000	104410000	54154000	2805800	122360000	62653000	49617000	17282000	10	10	10	27.8	27.8	27.8	40.518	0	78.017	1895500000	56	A0A0L6JQD5	A0A0L6JQD5
0	0	755690	3030800	16338000	10879000	0	0	368780	6246100	10772000	8286000	0	0	20296000	48419000	202870000	101990000	0	0	14276000	69932000	86340000	118030000	11	11	11	28	28	28	36.05	0	25.219	1020200000	33	A0A0L6JQD6	A0A0L6JQD6
75021	1603800	1004200	1372500	4962200	3651300	404590	91082	431090	999720	649320	2249700	19435000	15655000	20092000	33302000	85241000	109210000	8328500	3851400	8809500	35811000	8398000	58413000	12	12	12	22.7	22.7	22.7	55.776	0	19.847	647300000	25	A0A0L6JQD8	A0A0L6JQD8
278280	516030	526280	353420	286620	6449800	145910	0	234590	1641300	599740	860650	33480000	15027000	10531000	7223700	6158400	25005000	14087000	0	6545700	13566000	12955000	21930000	5	5	5	10.5	10.5	10.5	47.849	0	4.8385	380560000	14	A0A0L6JQE1	A0A0L6JQE1
43828	304480	2256100	0	325310	245040	2802000	482640	5321600	1745200	4743300	956390	5970200	8218500	31085000	0	0	0	43505000	50828000	228870000	31025000	82700000	22446000	13	13	13	23.4	23.4	23.4	59.478	0	24.302	711360000	22	A0A0L6JQF5	A0A0L6JQF5
466940	383600	1525600	0	54893	0	807250	314180	1032500	929940	209860	139780	53401000	25531000	33871000	0	13269000	0	124760000	31783000	81468000	84129000	58616000	44506000	17	17	17	5.8	5.8	5.8	317.56	0	29.765	750650000	24	A0A0L6JQF6	A0A0L6JQF6
506470	10237000	12436000	210980	147340	237100	30651000	0	22528	1649400	600010	1598900	10292000	62590000	410380000	5772400	48699000	61549000	970060000	0	0	44455000	21200000	22455000	6	6	6	9.2	9.2	9.2	79.771	0	7.0416	2331900000	6	A0A0L6JQG1	A0A0L6JQG1
0	0	0	0	1553300	357640	1025900	0	445260	1115900	1598200	1928400	0	0	0	0	11525000	12002000	18933000	0	14091000	20047000	25213000	24104000	5	5	5	12.5	12.5	12.5	48.205	0	8.0826	208640000	10	A0A0L6JQG3	A0A0L6JQG3
0	0	1377800	0	0	1578200	0	0	0	1187000	0	566220	0	0	17469000	0	0	20237000	0	0	0	19390000	0	0	4	4	4	8.7	8.7	8.7	40.883	0.0073431	2.1361	98895000	3	A0A0L6JQG8	A0A0L6JQG8
0	0	0	0	210370	182160	0	0	0	0	0	0	0	0	0	0	1760100	1807200	0	0	0	0	0	0	2	1	1	8.8	5	5	26.63	0.00071994	3.1418	6280600	4	A0A0L6JQH1	A0A0L6JQH1
890450	1544100	1413700	369640	2068100	1323300	1769200	1024100	1758300	2511000	2066600	2927000	135100000	163550000	111720000	72725000	181430000	116440000	149860000	124230000	170280000	440130000	351480000	239480000	41	38	37	18.9	18	17.7	264.4	0	54.382	3205500000	42	A0A0L6JQH7	A0A0L6JQH7
766740	3550700	4668800	712840	2754400	1831300	228940	243580	744710	279270	241180	531490	22654000	33531000	79812000	9116300	43183000	30603000	9075200	7979600	18636000	3712100	7778300	8163100	10	10	10	23.2	23.2	23.2	43.663	0	15.589	430400000	20	A0A0L6JQH8	A0A0L6JQH8
26937000	93068000	62008000	9401600	36073000	24570000	17462000	6723800	20770000	10736000	5046700	4501000	502250000	865640000	727280000	258160000	364940000	393000000	315990000	172480000	295030000	175100000	110330000	79147000	16	16	16	46.2	46.2	46.2	32.599	0	123.61	6663300000	110	A0A0L6JQI1	A0A0L6JQI1
0	969830	0	986400	1991800	3648200	0	0	0	1567900	3300600	1878200	0	9631600	0	31204000	16381000	26299000	0	0	0	15767000	23306000	9543500	4	4	4	19.4	19.4	19.4	23.059	0	8.276	200800000	9	A0A0L6JQI2	A0A0L6JQI2
298050	1282700	349630	0	0	0	101370	0	0	0	0	0	0	12043000	5157200	0	0	0	5785000	0	0	0	0	0	4	4	4	10.1	10.1	10.1	40.551	0.00072202	3.1759	46730000	4	A0A0L6JQI3	A0A0L6JQI3
2520000	6064600	4745000	287320	0	117490	2427200	662720	2812400	229810	74680	481010	91613000	318650000	183280000	29282000	0	7880900	75155000	43522000	153420000	14355000	12772000	20099000	21	21	21	21.7	21.7	21.7	111.48	0	47.216	1368300000	39	A0A0L6JQI4	A0A0L6JQI4
876670	3151300	2006600	241860	460370	570800	271120	0	1005600	383390	210950	208260	18070000	74240000	30163000	20575000	12380000	30326000	10517000	0	21279000	19080000	11283000	9718400	9	9	9	12.3	12.3	12.3	86.778	0	12.251	394250000	15	A0A0L6JQI7	A0A0L6JQI7
13786000	48074000	27705000	75864000	153540000	169700000	768580	1058300	16760000	2100000	3096400	0	163260000	340820000	237140000	576530000	739340000	1169900000	3907200	14763000	102440000	18684000	33481000	0	8	8	8	55.7	55.7	55.7	16.614	0	63.064	5637000000	55	A0A0L6JQJ0	A0A0L6JQJ0
499200	3983800	5958500	210690	648550	908020	3114600	126640	3696200	535950	1679000	2535200	17427000	15165000	29774000	9758700	14061000	10660000	30399000	8023400	33505000	15175000	19150000	20936000	4	4	4	12.4	12.4	12.4	37.087	0	9.1368	334550000	11	A0A0L6JQJ2	A0A0L6JQJ2
595130	2463500	1658100	996290	2277500	4847600	564980	593180	555690	4235800	5027700	2070300	37084000	61871000	46242000	71224000	67825000	155350000	28657000	24306000	25491000	88962000	130480000	60158000	19	19	19	27.9	27.9	27.9	73.48	0	38.174	1190700000	64	A0A0L6JQK5	A0A0L6JQK5
0	760490	576580	0	0	655620	0	0	0	0	0	0	0	3340900	2818300	0	0	0	0	0	0	0	0	0	3	2	2	20.7	12.6	12.6	15.239	0.0092287	2.039	15942000	2	A0A0L6JQN0	A0A0L6JQN0
157210	219130	0	0	1832500	1652900	0	0	0	1025600	609580	719990	4958500	4149300	0	0	20977000	21053000	0	0	0	8023600	7799800	7706200	2	2	2	9	9	9	33.263	0	6.5405	118120000	4	A0A0L6JQN6	A0A0L6JQN6
0	793130	0	1758300	4250500	10886000	597910	0	0	6668400	4211500	2736400	0	11953000	0	40132000	27042000	73970000	12854000	0	0	85342000	55099000	25194000	3	3	3	13.6	13.6	13.6	27.506	0	9.5794	510430000	13	A0A0L6JQP2	A0A0L6JQP2
24796000	15802000	22957000	1663000	2751700	3339500	33288000	28693000	17786000	3900900	7816000	9780700	155900000	149890000	378960000	43206000	54705000	113260000	624000000	639600000	271630000	124350000	167550000	185870000	9	9	9	21.3	21.3	21.3	48.896	0	75.08	3969200000	52	A0A0L6JQP5	A0A0L6JQP5
2538600	9739500	6236200	2172500	11821000	11533000	2490300	808860	3327900	2457500	284970	5559400	82607000	141290000	103360000	45052000	147530000	160240000	59153000	37487000	62399000	61606000	9690200	112500000	17	17	17	47.7	47.7	47.7	47.209	0	65.925	1592200000	44	A0A0L6JQP6	A0A0L6JQP6
23875000	99538	6729000	3970400	8289800	0	75634000	47424	0	19327000	0	0	405740000	190620000	192940000	96044000	194780000	0	2727300000	2797900	0	657300000	0	0	3	3	3	4.9	4.9	4.9	66.855	0	10.957	5518900000	6	A0A0L6JQQ6	A0A0L6JQQ6
281990	288130	92212	99639	82846	108880	0	0	298360	0	0	369380	12164000	8695000	0	0	7710000	0	0	0	13170000	0	0	17971000	10	10	10	9.1	9.1	9.1	128.32	0	10.511	103770000	8	A0A0L6JQQ7	A0A0L6JQQ7
0	0	0	400510	1061500	856740	0	0	0	2424200	3126900	4247600	0	0	0	12436000	9489700	15453000	0	0	0	32627000	33645000	44717000	4	4	4	11.2	11.2	11.2	37.428	0	7.3993	218120000	7	A0A0L6JQQ9	A0A0L6JQQ9
0	2115500	2377600	1121300	3051800	1670800	0	1142000	0	781160	5494400	3706300	0	5503600	6388000	5186800	5330700	5098900	0	7756200	0	3508200	12862000	6026600	3	3	3	28	28	28	9.1613	0	8.6151	85844000	7	A0A0L6JQR5	A0A0L6JQR5
0	0	0	3305200	6875500	11340000	0	0	0	6853900	6882700	6050900	0	0	0	73865000	44854000	36821000	0	0	0	49572000	54360000	43315000	4	4	4	22.5	22.5	22.5	27.076	0	15.562	454390000	17	A0A0L6JQR7	A0A0L6JQR7
14700000	19998000	9065800	21097000	22562000	3008000	1808900	752060	5618300	1752400	291820	1731400	369520000	371620000	142210000	559000000	409080000	147950000	32896000	31774000	113400000	71606000	15368000	47568000	16	16	16	27.6	27.6	27.6	66.11	0	47.25	3276300000	53	A0A0L6JQR9	A0A0L6JQR9
0	1130800	2124400	4894700	11589000	12841000	1926700	0	1849800	5036000	6037600	3108200	0	0	12257000	57704000	59284000	96979000	0	0	14871000	19075000	44026000	27572000	5	5	5	30.4	30.4	30.4	18.654	0	11.038	555910000	13	A0A0L6JQS0;CON__P34955	A0A0L6JQS0
385020	513890	0	0	0	0	288070	0	1733700	0	0	0	0	13620000	0	0	0	0	5243400	0	43924000	0	0	0	3	3	3	6	6	6	60.259	0	5.799	102230000	5	A0A0L6JQS2	A0A0L6JQS2
324730	520290	947250	216120	0	378990	384310	0	120920	100310	0	0	10587000	0	8500000	0	0	0	0	0	0	7357400	0	0	4	4	4	11.6	11.6	11.6	43.51	0.004788	2.3579	80809000	3	A0A0L6JQT1	A0A0L6JQT1
5984500	14946000	16947000	2618300	7374700	10041000	5333300	1904500	14079000	2698800	953910	7316400	76091000	105310000	109530000	55420000	58322000	116490000	52765000	37282000	110860000	28025000	14383000	79889000	7	7	7	43.9	43.9	43.9	20.539	0	30.628	1262800000	38	A0A0L6JQU3	A0A0L6JQU3
2008100	15385000	8194100	1802800	7594200	8232300	4021500	1160100	2669300	1576700	2222500	6922100	28336000	76733000	45519000	51717000	48205000	68448000	40244000	35047000	31327000	24964000	35569000	52771000	9	9	9	23.6	23.6	23.6	42.752	0	27.081	988620000	37	A0A0L6JQU6	A0A0L6JQU6
175040	662780	414910	0	503810	1067400	0	0	290660	103400	211970	833880	11497000	9740300	10615000	0	6976300	13421000	0	0	13670000	5239800	7379600	23420000	5	5	5	9.6	9.6	9.6	58.943	0	7.1842	162030000	5	A0A0L6JQU8	A0A0L6JQU8
0	0	0	0	0	0	0	1418300	0	0	0	0	0	0	0	0	0	0	0	11351000	0	0	0	0	1	1	1	9.9	9.9	9.9	15.394	0.0021337	2.9067	11346000	1	A0A0L6JQV8	A0A0L6JQV8
19500000	28612000	28992000	7680200	9373200	3954500	21060000	4949200	18420000	9825800	3247900	4345800	372080000	296050000	330950000	209720000	134710000	119830000	277220000	177610000	344430000	173980000	132300000	73107000	15	15	15	25.5	25.5	25.5	72.567	0	157.74	3679100000	86	A0A0L6JQW0	A0A0L6JQW0
1067200	1756200	998130	4667200	11271000	4279400	103930	0	148230	731230	1086500	3791100	85963000	119470000	44101000	430670000	426530000	320450000	6997900	0	19695000	51758000	35338000	208330000	34	34	34	23.7	23.7	23.7	169.35	0	133.73	2661100000	75	A0A0L6JQX0	A0A0L6JQX0
0	1638500	2026600	2812000	11589000	13738000	0	0	0	0	588170	1381800	0	4812400	5913400	18625000	25091000	41195000	0	0	0	0	3118600	5224100	3	3	3	46.9	46.9	46.9	10.735	0	6.6957	168870000	8	A0A0L6JQX2	A0A0L6JQX2
1443500	1765400	343270	0	0	531960	166770	0	685910	337570	0	0	21916000	10301000	0	0	0	3075200	1685400	0	4093700	2593700	0	0	3	3	3	19.4	19.4	19.4	18.926	0	5.3735	63293000	3	A0A0L6JQX6	A0A0L6JQX6
748890	3185000	2593700	0	2976600	2223300	0	0	1703900	0	0	0	8213600	11494000	13580000	0	9234400	15669000	0	0	8018800	0	0	0	2	2	2	14.6	14.6	14.6	22.515	0	6.3803	107450000	3	A0A0L6JQX7	A0A0L6JQX7
406730	439000	0	11291000	31129000	27548000	0	0	314780	21209000	22933000	21173000	9836800	6473200	0	267730000	399050000	490460000	0	0	6288500	146100000	133740000	265140000	7	7	7	26.5	26.5	26.5	29.99	0	17.802	2592400000	25	A0A0L6JQX9	A0A0L6JQX9
3868700	3342800	1717000	7642700	13095000	5972800	4222400	797040	3627100	8350700	11272000	12793000	290870000	212270000	111940000	934580000	754530000	325140000	241350000	115260000	187330000	672860000	902720000	773430000	53	53	53	29.5	29.5	29.5	187.98	0	165.61	8053700000	178	A0A0L6JQY0	A0A0L6JQY0
16944000	34966000	38344000	10482000	15187000	17716000	7295000	3265100	10877000	4430300	3120900	4613300	870630000	912510000	1177500000	572410000	532770000	752260000	437670000	181040000	432840000	261800000	208190000	208750000	33	33	33	38.9	38.9	38.9	97.389	0	183.31	9700100000	189	A0A0L6JQY2	A0A0L6JQY2
9445800	13679000	10891000	2611200	994070	1196300	4912200	2468900	4041300	579120	252310	170160	232200000	195980000	202560000	58956000	24316000	11968000	60382000	39713000	38134000	13197000	7084300	4441600	13	13	13	25.7	25.7	25.7	45.763	0	32.163	1229800000	36	A0A0L6JQY4	A0A0L6JQY4
2990400	8684300	8364100	1574400	2601000	409150	2731500	132500	4195500	2508800	928270	593140	41936000	88266000	67353000	33110000	36654000	9313100	42537000	6351200	42083000	42483000	15510000	13900000	8	8	8	25.1	25.1	25.1	31.742	0	15.633	642840000	27	A0A0L6JQZ0	A0A0L6JQZ0
10090000	26765000	19132000	9398600	56752000	44446000	5456900	6342900	15654000	30375000	71771000	9344500	261500000	470050000	468840000	328140000	756660000	718510000	228430000	199420000	394140000	566620000	1311300000	220210000	26	26	26	54.1	54.1	54.1	47.81	0	289.03	8860300000	175	A0A0L6JQZ5	A0A0L6JQZ5
0	0	0	2366600	7492100	3707200	236950	0	0	4261400	3980100	12008000	0	0	0	40808000	32489000	23667000	11190000	0	0	48004000	33496000	48059000	4	4	4	19.9	19.9	19.9	24.466	0	4.869	374580000	13	A0A0L6JQZ6	A0A0L6JQZ6
599170	2433800	2979400	10253000	23257000	18532000	1043800	114590	1541900	9320900	6585900	14195000	12130000	32448000	58021000	271800000	391570000	410810000	22929000	5944700	27638000	164610000	115640000	167620000	14	14	14	33	33	33	52.019	0	125.94	2544000000	59	A0A0L6JQZ8	A0A0L6JQZ8
6619700	23158000	4577400	1622200	5555700	0	23669000	14291000	7742100	1022000	449550	0	77731000	127380000	43470000	22035000	31404000	0	179820000	182080000	48476000	14792000	7171700	0	6	6	6	39.5	39.5	39.5	18.511	0	27.486	975770000	24	A0A0L6JR00	A0A0L6JR00
17763000	39777000	19845000	207380000	468640000	394450000	38488000	14889000	22197000	166280000	229370000	405000000	385750000	573440000	335550000	5407900000	6910600000	3910800000	468960000	120550000	318650000	2298200000	3489700000	4846600000	27	27	27	69.7	69.7	69.7	50.012	0	323.31	44530000000	190	A0A0L6JR03	A0A0L6JR03
3997700	5780300	4907400	4792800	5472100	7124100	1612300	2319200	4006500	2481300	7320000	2124200	170100000	143000000	121280000	163600000	124380000	187530000	99833000	90712000	84497000	84898000	226560000	56091000	24	24	24	32.9	32.9	32.9	86.063	0	73.275	2181400000	59	A0A0L6JR04;A0A0L6JLW1	A0A0L6JR04
1612900	8194600	6304800	1302700	3218900	4135100	1166400	269960	1694500	1784700	378760	1541400	23021000	52374000	44043000	19458000	22835000	24817000	18835000	6810800	14031000	21058000	9713000	29431000	5	5	5	18.8	18.8	18.8	26.978	0	20.871	442470000	20	A0A0L6JR06	A0A0L6JR06
1097600	2905900	2180700	1273300	3333000	280890	0	0	0	0	0	0	10839000	15689000	13492000	44751000	35916000	1831600	0	0	0	0	0	0	5	5	5	23.2	23.2	23.2	25.584	0	7.1977	188210000	8	A0A0L6JR08	A0A0L6JR08
1368600	2394800	1780900	0	0	0	527680	346610	2769600	0	0	0	29886000	16546000	16967000	0	0	0	13250000	11859000	34888000	0	0	0	4	4	4	17.9	17.9	17.9	38.908	0	9.085	174570000	9	A0A0L6JR10	A0A0L6JR10
4407900	17880000	0	6577800	46735000	18120000	0	0	0	0	0	0	16876000	44239000	0	25004000	66599000	43017000	0	0	0	0	0	0	2	2	2	33.8	33.8	33.8	7.3498	0.00073529	3.4203	374880000	5	A0A0L6JR16	A0A0L6JR16
814200	2118100	1402700	0	0	0	1430400	3521100	1412700	0	0	0	35098000	56923000	41569000	0	0	0	62397000	130590000	58088000	0	0	0	23	12	12	30.1	17.7	17.7	89.331	0	38.541	481460000	25	A0A0L6JR17	A0A0L6JR17
5195300	3065900	5376900	173830	733030	0	878620	123510	3879300	3406200	0	0	126840000	39205000	91348000	7717600	13261000	0	21654000	6068800	102380000	33319000	0	0	12	12	12	35.7	35.7	35.7	43.345	0	21.963	593640000	29	A0A0L6JR18	A0A0L6JR18
249330	1913700	512470	0	100460	0	0	0	205550	0	0	0	0	22882000	8356700	0	4175000	0	0	0	0	0	0	0	5	5	5	12.4	12.4	12.4	47.221	0	4.9467	74538000	3	A0A0L6JR19;REV__A0A0L6JSJ8	A0A0L6JR19
8366600	14064000	14565000	3410900	1427900	1915500	4189900	790430	6970300	0	0	217120	180920000	131180000	108490000	48292000	27758000	27203000	35464000	31778000	68000000	0	0	11494000	11	11	11	27.6	27.6	27.6	34.382	0	19.843	1006500000	20	A0A0L6JR21	A0A0L6JR21
96696000	325980000	169870000	27597000	205960000	135240000	15364000	4620100	11103000	21487000	3931500	7321600	767680000	1610700000	764020000	320190000	564230000	844090000	89222000	28792000	78385000	55314000	25756000	29946000	8	8	8	56.8	56.8	56.8	13.32	0	19.921	8201400000	30	A0A0L6JR24	A0A0L6JR24
371860	122290	0	6431600	6357800	5368900	0	0	0	2840000	5634500	636760	12560000	0	0	132680000	81481000	36492000	0	0	0	41341000	53377000	26743000	7	7	7	26.5	26.5	26.5	33.928	0	40.865	555280000	20	A0A0L6JR26	A0A0L6JR26
0	0	0	3497100	6344100	8596600	0	0	0	0	697710	0	0	0	0	7475400	36245000	86032000	0	0	0	0	4725600	0	5	5	5	24.5	24.5	24.5	16.716	0	9.5465	210490000	7	A0A0L6JR29	A0A0L6JR29
0	758090	0	0	6981400	10114000	668980	0	1018300	2964900	1211300	3295000	0	28020000	0	0	67157000	102130000	24314000	0	23535000	38632000	35169000	47564000	5	5	5	12	12	12	47.881	0	34.563	594280000	8	A0A0L6JR31	A0A0L6JR31
15702000	22826000	29974000	1998200	4565500	1834100	32473000	59490000	20357000	4072600	8164400	5122400	354620000	204150000	279360000	67201000	68817000	46050000	508530000	1079100000	305680000	97011000	154450000	85682000	12	12	12	39.5	39.5	39.5	44.455	0	107.87	4131600000	87	A0A0L6JR32	A0A0L6JR32
51877	444760	0	0	0	0	569770	538250	323550	0	0	0	0	11541000	0	0	0	0	14784000	12658000	14258000	0	0	0	3	3	3	3.1	3.1	3.1	99.713	0.0028169	2.7088	69415000	1	A0A0L6JR36	A0A0L6JR36
216030000	222500000	86973000	72210000	131460000	23777000	10116000	2378100	2489100	7759500	0	0	660960000	324500000	170400000	198220000	268120000	28554000	13900000	4954900	3997000	10521000	0	0	4	4	4	36.2	36.2	36.2	6.9191	0	15.962	2327100000	20	A0A0L6JR39	A0A0L6JR39
4753200	11746000	5499600	12433000	24296000	12733000	3489200	5159200	5486300	10267000	13863000	25098000	120060000	213940000	157230000	347020000	362800000	277620000	113950000	107780000	205050000	280720000	267290000	292680000	17	17	17	38.5	38.5	38.5	55.926	0	79.306	4044700000	91	A0A0L6JR42	A0A0L6JR42
0	513440	0	475010	546840	918830	0	1256500	0	3513800	4331800	1422900	0	13816000	0	16245000	9849700	10313000	0	24924000	0	35982000	55400000	15495000	4	4	4	10.4	10.4	10.4	39.484	0	5.6874	246600000	9	A0A0L6JR49	A0A0L6JR49
109610	501750	477730	0	102590	542600	0	0	566820	0	0	392570	13751000	7010400	7802700	0	6631500	13015000	0	0	11642000	0	0	6685100	5	5	5	8.1	8.1	8.1	66.956	0	6.2334	105050000	13	A0A0L6JR51	A0A0L6JR51
255470000	344340000	442360000	193910000	393750000	266960000	354590000	583760000	328650000	451930000	498940000	319720000	4409000000	3452000000	4622100000	4211700000	3187400000	2786300000	5943100000	9202800000	3472700000	4977200000	6123000000	3597000000	21	21	21	52.2	52.2	52.2	51.708	0	323.31	84253000000	516	A0A0L6JR53	A0A0L6JR53
27629000	87924000	94252000	26325000	53003000	111520000	6826200	4992200	9361700	4236700	2171500	19018000	590720000	776320000	914470000	479720000	533070000	1486300000	136180000	93364000	119800000	86358000	41112000	194580000	13	13	13	40.4	40.4	40.4	38.057	0	136.25	8497900000	77	A0A0L6JR55	A0A0L6JR55
2818200	0	0	410810	2208400	1930800	0	0	0	612260	7340000	1791500	0	0	0	8100700	13630000	21279000	0	0	0	8634400	0	13369000	3	3	3	17.9	17.9	17.9	21.631	0	9.4443	256680000	5	A0A0L6JR60	A0A0L6JR60
1118200	1479400	1178300	2281300	5379300	3654700	682430	831360	900780	5827100	2915100	12155000	48886000	27382000	27665000	68579000	88149000	48460000	26297000	55878000	32960000	98569000	74523000	191090000	11	11	11	24.2	24.2	24.2	74.643	0	211.22	1190500000	41	A0A0L6JR61	A0A0L6JR61
2651000	10203000	9680200	5677900	17824000	13594000	6900500	4973100	4499100	15410000	12663000	8423400	157480000	256130000	274390000	363390000	311440000	291330000	264470000	231060000	167890000	393300000	446300000	236450000	22	22	22	31.9	31.9	31.9	77.706	0	140.83	4950000000	74	A0A0L6JR64	A0A0L6JR64
445960	6738100	892130	6738500	10883000	11010000	941880	0	0	10295000	5874900	11331000	18512000	39560000	18758000	111060000	80805000	84122000	25204000	0	0	129440000	50998000	98181000	9	9	9	40.5	40.5	40.5	25.709	0	24.844	977260000	36	A0A0L6JR65	A0A0L6JR65
1745500	2719500	2929600	2071700	3678300	1458000	499140	77843	1622100	852700	134490	1225900	40863000	66192000	69385000	73217000	78178000	35604000	12079000	4667900	52439000	31978000	8794100	37264000	13	13	13	24.4	24.4	24.4	67.178	0	34.599	741580000	35	A0A0L6JR67	A0A0L6JR67
11410000	22629000	20054000	1878700	3731800	2705500	25092000	11428000	24434000	7841300	10063000	17972000	644650000	461510000	534180000	137330000	121830000	104090000	800790000	423430000	618520000	247410000	224520000	479910000	28	23	22	32.7	26	24.9	94.159	0	215.59	6688000000	132	A0A0L6JR75	A0A0L6JR75
2353000	5711000	4171900	3655700	7802600	6318100	1008800	480340	2555400	1136100	1000800	1916100	35837000	66942000	64490000	76293000	59599000	113180000	24716000	23576000	34116000	19427000	21375000	24178000	9	9	9	17.8	17.8	17.8	48.479	0	18.252	838420000	23	A0A0L6JR78	A0A0L6JR78
0	0	0	12721000	15812000	29029000	0	0	516450	21390000	29415000	17293000	0	0	0	197240000	123610000	116930000	0	0	16867000	157670000	152310000	106080000	8	8	8	36.3	36.3	36.3	19.689	0	19.508	1261800000	27	A0A0L6JR85	A0A0L6JR85
525790	3932900	3794200	1260200	1988200	1205800	34556000	80671000	43035000	12225000	15084000	34146000	60696000	112540000	147540000	97882000	75939000	76754000	1146500000	3399200000	1243200000	447670000	549260000	862210000	22	22	21	31.2	31.2	30.3	89.437	0	207.96	10459000000	123	A0A0L6JR86;A0A0L6JT95	A0A0L6JR86
0	0	59066	0	3600100	858620	0	0	0	2152200	1507600	1453700	0	0	4884400	0	23725000	18760000	0	0	0	20274000	30112000	17871000	5	5	5	19.3	19.3	19.3	31.978	0	8.6981	183000000	12	A0A0L6JR88	A0A0L6JR88
0	422150	284830	0	0	0	0	0	228590	0	0	0	0	3782400	7122700	0	0	0	0	0	6910400	0	0	0	2	2	2	3	3	3	64.034	0.0061017	2.273	29003000	4	A0A0L6JR93	A0A0L6JR93
13759000	32304000	20569000	6197100	11825000	11519000	17284000	16053000	15309000	12501000	23709000	14006000	778810000	530930000	511670000	267060000	196700000	319080000	557440000	720030000	488540000	330460000	695740000	381750000	30	30	30	34.1	34.1	34.1	88.377	0	180.11	8191500000	127	A0A0L6JRA5	A0A0L6JRA5
701290000	1125800000	774590000	437620000	395800000	513540000	2209300000	2876400000	1337300000	800910000	951360000	661720000	4874900000	3129800000	3110500000	2124000000	1438200000	1366000000	16902000000	25854000000	12115000000	3437400000	4872800000	2545700000	14	14	14	61.2	61.2	61.2	20.106	0	323.31	115070000000	345	A0A0L6JRA9	A0A0L6JRA9
46830000	791160000	1578800000	9550400	6660200	13013000	2465200000	2213100000	2548600000	7401700	19063000	5058500	0	0	0	28446000	10448000	16932000	0	0	0	16806000	41880000	9410700	2	2	2	38.1	38.1	38.1	4.979	0	3.8149	29113000000	16	A0A0L6JRB4	A0A0L6JRB4
788530	2435300	2574600	0	0	0	634630	1100200	483400	0	0	0	0	2014000	1854200	0	0	0	0	0	28806000	0	0	0	2	2	2	13.2	13.2	13.2	14.489	0.0028309	2.7875	80166000	1	A0A0L6JRB5	A0A0L6JRB5
0	441290	0	182460	2645800	2252700	0	0	0	0	294760	1127700	0	8768400	0	0	20908000	44362000	0	0	0	0	15298000	16984000	5	5	5	10.1	10.1	10.1	62.48	0	11.47	187500000	10	A0A0L6JRB8	A0A0L6JRB8
6821600	4664500	8959900	3557200	6492600	0	134710	479240	1391100	394360	0	0	37840000	24738000	38193000	46235000	49030000	0	3850100	12241000	17275000	7577400	0	0	4	4	4	27.2	27.2	27.2	19.653	0	12.472	328950000	12	A0A0L6JRC7	A0A0L6JRC7
694320	2620000	2998500	12205000	26323000	19677000	1342600	339990	3527800	13059000	9784900	27648000	32303000	69672000	93428000	291770000	390660000	316390000	33654000	15348000	67580000	251950000	117390000	406760000	17	17	17	31.9	31.9	31.9	47.629	0	104.17	3125700000	37	A0A0L6JRC9	A0A0L6JRC9
11538000	34462000	35608000	5492100	14011000	19079000	30204000	18897000	36370000	33283000	32410000	22255000	442230000	745810000	724170000	350700000	244210000	512930000	794890000	616060000	746690000	766900000	799410000	592690000	28	24	24	34.6	30.1	30.1	96.008	0	145.98	10570000000	160	A0A0L6JRD3	A0A0L6JRD3
0	1901000	1662100	0	359940	0	2021300	2473700	1960900	1520200	1080000	1192000	0	24538000	16054000	0	12726000	0	24116000	46177000	20648000	22230000	15273000	17234000	7	5	5	17	13.3	13.3	50.78	0	17.247	269250000	13	A0A0L6JRD6	A0A0L6JRD6
25198000	49813000	30832000	46918000	77536000	88925000	8197200	3972700	10538000	29509000	22802000	64664000	496120000	694320000	464150000	1208700000	1087000000	1776500000	207150000	138500000	185650000	582440000	492880000	1223000000	21	21	20	42.8	42.8	41.4	48.891	0	89.112	12849000000	138	A0A0L6JRD9	A0A0L6JRD9
3610100	9822700	24371000	2194600	5127100	9494300	17604000	41228000	16599000	9872600	13238000	11733000	159880000	180470000	266630000	63299000	68612000	266480000	348990000	643100000	272680000	204700000	273770000	200710000	12	10	10	33	30.1	30.1	42.73	0	49.672	3957500000	73	A0A0L6JRE0	A0A0L6JRE0
6847200	23437000	13828000	4143300	9165700	4638300	3445700	1245900	8295700	1882900	1366300	3004400	206830000	324060000	265770000	206210000	181920000	128220000	105240000	74041000	221420000	91063000	50403000	53262000	26	26	26	48.4	48.4	48.4	64.933	0	70.296	2926800000	72	A0A0L6JRE4	A0A0L6JRE4
34767	211750	939020	40866	0	0	0	0	312360	0	0	0	2210100	3513600	2075000	2387500	0	0	0	0	2762900	0	0	0	4	4	4	17.5	17.5	17.5	25.97	0	5.272	20004000	3	A0A0L6JRE9	A0A0L6JRE9
0	274120	681490	80358	0	0	620000	786270	2992100	384820	430600	1704300	0	5678400	5429100	3052700	0	0	7623300	22767000	26007000	8225900	8559000	17134000	6	6	6	16.5	16.5	16.5	43.555	0	9.7748	143170000	6	A0A0L6JRF0	A0A0L6JRF0
14395000	29781000	32518000	75083000	168440000	75261000	8936400	8399400	10069000	65968000	110240000	51379000	629240000	648920000	620340000	3619300000	3900200000	2361100000	351350000	342150000	287020000	2460100000	4255600000	1586700000	38	37	36	46.5	45.6	44.8	81.178	0	323.31	31223000000	247	A0A0L6JRF3;A0A0L6JW80	A0A0L6JRF3
11153000	51054000	20572000	8004200	28983000	19387000	897340	287810	8274100	204700	54244	9627800	206750000	845260000	367980000	273160000	898360000	430100000	9932100	5588200	83373000	3109300	8737300	152960000	18	18	18	41	41	41	51.257	0	188.24	5230500000	82	A0A0L6JRF6	A0A0L6JRF6
41687000	89070000	108230000	30595000	74047000	102090000	8838300	5107700	14606000	12395000	5751000	24867000	2148500000	2250600000	3200200000	1660800000	1723600000	2833300000	559660000	321230000	689740000	574960000	317490000	852790000	47	47	47	48.6	48.6	48.6	88.151	0	311.39	26382000000	285	A0A0L6JRG2	A0A0L6JRG2
5398400	10913000	11951000	22421000	32847000	29276000	3785400	1295800	5178900	14215000	6227600	12814000	993330000	957790000	886290000	1370800000	1022000000	756340000	503540000	271240000	614900000	514060000	458480000	652510000	42	42	42	37.3	37.3	37.3	138.85	0	150.67	13131000000	152	A0A0L6JRG4	A0A0L6JRG4
0	0	0	909240	9828400	16629000	0	0	0	7066100	1157700	3255900	0	0	0	42020000	31119000	58045000	0	0	0	38561000	49762000	56072000	3	3	3	25.4	25.4	25.4	20.371	0	26.089	466150000	7	A0A0L6JRH3	A0A0L6JRH3
563510000	1361300000	800170000	863810000	1543400000	1557400000	268530000	91422000	409510000	1341200000	787120000	1809600000	9153100000	12761000000	9762100000	16141000000	13452000000	20880000000	3724500000	1787800000	5604300000	16813000000	8690800000	21134000000	35	35	35	82.5	82.5	82.5	33.614	0	323.31	227940000000	870	A0A0L6JRH4	A0A0L6JRH4
8528900	601500	475810	0	0	122370	237940	0	471980	0	0	0	106370000	55185000	49602000	0	0	38117000	0	0	76253000	0	0	0	4	4	4	5.1	5.1	5.1	67.868	0	3.9585	354910000	5	A0A0L6JRH7	A0A0L6JRH7
716480	578040	2005800	0	227090	0	0	0	0	0	0	0	11406000	0	15782000	0	0	0	0	0	0	0	0	0	3	3	3	14.9	14.9	14.9	24.962	0.00072411	3.2042	49384000	2	A0A0L6JRH9	A0A0L6JRH9
1044900	5042800	5068200	1110900	3231400	1828300	7150100	886560	4650900	1691300	1413700	1640200	41271000	51648000	49307000	24255000	73447000	35013000	90095000	26483000	45261000	38850000	46408000	28954000	12	12	12	32.8	32.8	32.8	46.714	0	35.317	799470000	40	A0A0L6JRI0	A0A0L6JRI0
393950	503500	502460	72057	0	0	355110	0	286200	0	0	4647200	9538800	6236900	5596600	5242900	0	0	6899900	0	5118400	0	0	0	3	3	3	9.3	9.3	9.3	48.803	0	6.2192	169010000	6	A0A0L6JRI1	A0A0L6JRI1
376800	1471100	1979700	1424300	6008500	6579300	695960	2274700	1161100	4194700	11002000	5257100	9924100	20930000	54738000	45336000	77717000	73827000	33784000	86186000	8395500	146000000	336720000	81849000	13	13	13	20.9	20.9	20.9	62.771	0	25.878	1442500000	32	A0A0L6JRI7	A0A0L6JRI7
715330	7418800	5219400	996000	3966000	2297200	2969500	151870	1978000	1053400	0	1891200	0	76693000	51718000	35355000	24604000	34471000	90830000	0	28283000	0	0	26920000	7	7	7	26.8	26.8	26.8	35.985	0	18.141	630450000	11	A0A0L6JRI8	A0A0L6JRI8
1472100000	1919300000	1765200000	317270000	1109200000	851380000	1613800000	1723600000	1674200000	799120000	785820000	984380000	81431000000	54311000000	76864000000	16090000000	22393000000	22790000000	70441000000	97823000000	88454000000	26605000000	25680000000	29082000000	83	83	83	70	70	70	122.76	0	323.31	900910000000	2499	A0A0L6JRI9	A0A0L6JRI9
1827000	2053200	1568800	766690	4201000	1802400	0	14545	76179	0	0	99422	53019000	60226000	11243000	14151000	81281000	93882000	0	3315800	7046900	0	0	7021500	12	12	12	17.7	17.7	17.7	77.945	0	23.883	508780000	22	A0A0L6JRJ1	A0A0L6JRJ1
0	0	0	6454700	0	8692200	0	0	0	0	0	0	0	0	0	19226000	0	0	0	0	0	0	0	0	2	2	2	28.6	28.6	28.6	11.612	0	49.555	45441000	3	A0A0L6JRK1	A0A0L6JRK1
38550	1307400	8537900	17457	0	913000	0	0	2163500	0	0	0	1155900	5571200	112920000	678400	0	8290100	0	0	34477000	0	0	0	9	9	9	31.8	31.8	31.8	33.666	0	19.613	259560000	10	A0A0L6JRK3	A0A0L6JRK3
0	0	0	0	322400	0	629920	0	0	788110	90657	1175500	0	0	0	0	15842000	0	0	0	0	20647000	14456000	20833000	6	5	5	7.6	6.8	6.8	80.943	0	5.1768	138300000	5	A0A0L6JRK4	A0A0L6JRK4
5998300	4583100	15316000	283960000	991310000	841430000	90774000	5404600	3580800	571850000	691160000	524450000	69516000	35416000	124930000	2057400000	3570800000	3584100000	139940000	53940000	82236000	3713100000	3656400000	3825300000	12	12	12	100	100	100	8.6078	0	75.19	32238000000	124	A0A0L6JRK5	A0A0L6JRK5
4612500	6506900	6379600	9623400	11456000	11861000	5858200	854120	4332600	10153000	8378600	4868400	139570000	94974000	90416000	227210000	181320000	217240000	127500000	27060000	78979000	239370000	164830000	90598000	16	16	16	40.4	40.4	40.4	43.881	0	43.637	2376800000	47	A0A0L6JRK8	A0A0L6JRK8
18456000	81239000	82875000	205290000	1139500000	721330000	83726000	18383000	35813000	346450000	506530000	623970000	670350000	1054800000	1149900000	6184300000	11060000000	7788600000	1426600000	686530000	735640000	6460800000	8994300000	9251700000	28	28	28	72.9	72.9	72.9	47.403	0	323.31	96588000000	725	A0A0L6JRK9	A0A0L6JRK9
924870	1937100	1387800	2013000	2721500	0	1416700	2024200	6747000	3588500	2637900	8484800	10897000	11734000	10136000	6941500	8751700	0	16884000	15281000	53503000	13574000	13277000	33525000	3	3	3	18.5	18.5	18.5	27.865	0	8.6132	271070000	8	A0A0L6JRL2	A0A0L6JRL2
874290000	1286200000	872190000	144690000	369580000	391490000	458400000	143620000	134150000	115240000	75549000	54156000	16803000000	13884000000	11387000000	2681600000	3400500000	4360800000	7454400000	3206900000	2348000000	2016700000	875890000	687020000	36	36	36	89.9	89.9	89.9	35.837	0	323.31	113150000000	409	A0A0L6JRL3	A0A0L6JRL3
92344	0	0	0	0	0	0	0	0	0	0	140830	0	0	0	0	0	0	0	0	0	0	0	3231400	3	3	3	3.9	3.9	3.9	69.865	0.00072046	3.1431	8627600	2	A0A0L6JRL7	A0A0L6JRL7
1472300	4415600	3807500	8620000	10128000	12458000	1245500	0	371400	1851300	196440	1123600	14845000	54428000	48083000	105820000	225300000	213690000	24209000	0	7304600	29590000	21984000	25955000	13	13	13	42.4	42.4	42.4	36.281	0	30.359	1142300000	35	A0A0L6JRL8	A0A0L6JRL8
1207800	2481800	977300	12583000	51607000	36831000	0	0	0	8491900	18617000	18138000	15329000	20533000	9038000	147990000	341200000	276550000	0	0	0	60524000	162410000	90145000	4	4	4	23.4	23.4	23.4	20.994	0	12.613	1811200000	20	A0A0L6JRM4	A0A0L6JRM4
8113800	15069000	5597200	4687600	2622700	583050	4101900	816800	2859600	666650	0	0	154340000	165560000	44586000	84956000	35251000	24107000	59080000	15398000	27019000	15205000	0	0	11	11	11	42.9	42.9	42.9	29.087	0	22.187	857240000	25	A0A0L6JRM5	A0A0L6JRM5
21790000	50331000	61417000	14518000	15368000	10629000	74276000	91259000	64342000	19461000	31069000	45767000	934380000	1064000000	1471800000	923240000	439120000	437430000	2263100000	2992000000	1976200000	804590000	910930000	1400400000	31	26	25	39.1	33.4	32.7	95.308	0	323.31	21510000000	203	A0A0L6JRM6	A0A0L6JRM6
182860	281810	268270	964840	1950000	1368800	91557	0	0	561330	523430	225110	3803000	3355600	2211400	12224000	15751000	23783000	1919300	0	0	9854000	6625400	3106000	5	5	5	13.5	13.5	13.5	36.153	0	5.4231	121940000	9	A0A0L6JRM9	A0A0L6JRM9
0	818910	1183600	1727100	497820	2228900	0	0	670330	708350	1061800	563740	0	3684100	5261100	20896000	2444900	13910000	0	0	3959700	4203300	9475200	3050100	2	2	2	19.3	19.3	19.3	12.993	0	17.394	94606000	4	A0A0L6JRN2	A0A0L6JRN2
3007000	8476300	10904000	11644000	17441000	8409700	3955900	1928300	3672800	2300600	0	11037000	73929000	88717000	115560000	211100000	172890000	80541000	69478000	62604000	60981000	45790000	0	113340000	11	11	11	31.8	31.8	31.8	40.428	0	81.414	1655500000	45	A0A0L6JRN3	A0A0L6JRN3
223530	1237300	424280	0	0	0	0	0	334470	0	0	0	5700700	7221500	5749200	0	0	0	0	0	5286500	0	0	0	2	2	2	10.3	10.3	10.3	27.144	0.002807	2.6858	37734000	2	A0A0L6JRN8	A0A0L6JRN8
36126000	69884000	2511600	16623000	55355000	18976000	0	0	0	0	0	0	199130000	217680000	27286000	102880000	132150000	54257000	0	0	0	0	0	0	5	5	5	44.7	44.7	44.7	11.286	0	27.113	1196900000	17	A0A0L6JRP2	A0A0L6JRP2
684700	3197200	1057600	30073000	62799000	48321000	1247600	132320	1140400	23357000	33142000	23929000	3407000	28330000	6999400	1230500000	714560000	861810000	9922900	1594200	5931600	427950000	555040000	562040000	18	18	18	30.7	30.7	30.7	62.706	0	132.07	6643300000	112	A0A0L6JRP7	A0A0L6JRP7
8688100	24304000	20778000	11869000	20571000	22279000	1673800	720970	4238400	2488900	1628300	0	70116000	132550000	175430000	156150000	117560000	177210000	42784000	17788000	66636000	33352000	32967000	0	9	9	9	38.8	38.8	38.8	23.224	0	46.385	1550100000	41	A0A0L6JRQ3	A0A0L6JRQ3
1020800	1780200	583330	12318000	22388000	31891000	1454300	362680	1477500	11763000	8291900	12161000	12137000	3185400	6302000	310690000	251010000	409120000	14429000	4567400	45988000	323040000	193550000	267810000	14	14	14	37.2	37.2	37.2	40.903	0	166.38	2742800000	44	A0A0L6JRQ9	A0A0L6JRQ9
939940	294890	266230	578310	2485000	2098000	40663	0	0	622440	0	1550500	47249000	7243100	29492000	41407000	65075000	63005000	20395000	0	0	18426000	0	24857000	15	15	15	20.2	20.2	20.2	90.897	0	27.543	479300000	16	A0A0L6JRR1	A0A0L6JRR1
0	0	0	3953000	10839000	4736100	0	0	0	4545200	0	2048700	0	0	0	17620000	27523000	11410000	0	0	0	16777000	0	10878000	3	3	3	28.1	28.1	28.1	10.663	0	9.8866	130610000	4	A0A0L6JRR2	A0A0L6JRR2
1219900	5515500	6097000	80516000	177660000	149400000	2365200	3633800	2168400	122800000	92207000	112440000	30055000	105000000	57692000	2152400000	3718200000	2196100000	42318000	32208000	32419000	2990600000	2162300000	1568800000	27	27	27	55.2	55.2	55.2	56.267	0	254.05	23437000000	197	A0A0L6JRR5	A0A0L6JRR5
550760	970550	280970	573230	3376000	4197000	56077	0	342180	357570	0	1691600	20119000	12417000	0	25669000	33089000	100640000	3285200	0	8460100	10864000	0	22240000	6	6	6	11.5	11.5	11.5	56.685	0	21.716	384280000	10	A0A0L6JRR9	A0A0L6JRR9
0	1922900	2567400	16985000	44248000	75147000	0	0	846220	51653000	63772000	57565000	0	11548000	24025000	193130000	281080000	189310000	0	0	8859300	464310000	738850000	595380000	11	11	11	49.7	49.7	49.7	19.232	0	59.354	3776500000	61	A0A0L6JRS1	A0A0L6JRS1
173450	39922	191860	166440	1695900	0	0	0	149940	0	245480	0	0	0	3108300	0	0	0	0	0	6010900	0	0	0	3	3	3	4.3	4.3	4.3	62.178	0.0098684	2.0117	106520000	2	A0A0L6JRS3	A0A0L6JRS3
30680000	101680000	69043000	10148000	19893000	14065000	196920000	280680000	129270000	46926000	67304000	62979000	794340000	1698500000	1586200000	516980000	465800000	578040000	4993900000	11457000000	2875300000	1616800000	2320300000	1918400000	39	39	26	43.6	43.6	30.3	99.384	0	323.31	46332000000	520	A0A0L6JRS4;A0A0L6JJL7	A0A0L6JRS4
0	267840	475680	0	0	0	0	0	0	0	0	0	0	4769400	8800000	0	0	0	0	0	0	0	0	0	2	2	2	5.3	5.3	5.3	40.784	0.0048276	2.4506	23049000	1	A0A0L6JRS5	A0A0L6JRS5
37419000	97474000	106810000	243220000	456140000	471670000	44380000	15979000	49791000	226690000	181850000	504120000	2903800000	3352300000	4382500000	13495000000	13738000000	15527000000	2264700000	1574000000	3247300000	9285600000	8193000000	20452000000	68	68	68	72.7	72.7	72.7	97.555	0	323.31	155870000000	955	A0A0L6JRS6	A0A0L6JRS6
147330	138750	0	134700	1029900	998550	0	0	0	255380	287750	657090	0	6679200	0	26344000	33300000	37715000	0	0	0	11770000	18472000	24795000	2	2	2	1.5	1.5	1.5	156.96	0	4.799	266410000	9	A0A0L6JRT0	A0A0L6JRT0
2566800	8906300	3766800	21333000	45517000	28575000	2004700	524200	4087600	16348000	19432000	31608000	191850000	203320000	95134000	865200000	814960000	642290000	64229000	49183000	120520000	540310000	551690000	906730000	20	20	20	37.8	37.8	37.8	66.003	0	91.177	7756100000	112	A0A0L6JRT4	A0A0L6JRT4
13624000	39509000	20079000	30841000	56929000	66527000	18501000	6340300	24394000	23376000	17221000	31415000	563680000	1006900000	663960000	1120200000	867040000	1327800000	703100000	356820000	886330000	629880000	467600000	748510000	27	27	27	43.7	43.7	43.7	67.719	0	323.31	13950000000	185	A0A0L6JRT6	A0A0L6JRT6
0	0	261810	11920000	25672000	41102000	0	0	0	24296000	3791000	1699900	0	0	13930000	64634000	32310000	120620000	0	0	0	55316000	60447000	18357000	4	4	4	29.8	29.8	29.8	9.9032	0	3.8062	543710000	8	A0A0L6JRT7	A0A0L6JRT7
0	12430	0	0	0	0	0	0	60234	0	0	0	0	177470	0	0	0	0	0	0	1156700	0	0	0	2	2	2	6.9	6.9	6.9	43.827	0	5.4412	1889300	3	A0A0L6JRT9	A0A0L6JRT9
5432500	7605500	5793900	432810	0	0	4826900	2281400	4822400	203050	0	0	125170000	67938000	59702000	17965000	0	0	50056000	45030000	72444000	30696000	0	0	6	6	6	10.8	10.8	10.8	46.068	0	4.5788	627970000	12	A0A0L6JRU3	A0A0L6JRU3
5396800	15412000	12433000	3108800	14748000	13095000	911040	351800	2381200	1573600	2884500	5764700	176190000	260460000	179160000	83551000	157670000	154320000	17127000	15765000	49814000	31342000	58730000	108110000	17	17	17	47	47	47	50.652	0	85.6	2029500000	60	A0A0L6JRU5	A0A0L6JRU5
889220	2720700	4846600	8520900	27157000	14871000	0	373950	2416900	5474100	2050200	2616600	16643000	31864000	40024000	92988000	198780000	119030000	0	15908000	31775000	69236000	39607000	36973000	10	10	10	40	40	40	29.954	0	21.198	1079100000	25	A0A0L6JRU7	A0A0L6JRU7
207060	850430	811570	304560	471870	501790	0	0	80519	293520	158300	84746	3794600	12689000	12772000	5188400	4354300	7936200	0	0	2097900	4090400	2212400	1912100	1	1	1	3.2	3.2	3.2	48.516	0	4.2911	86580000	5	A0A0L6JRU8	A0A0L6JRU8
5096100	22300000	24171000	695620000	1152000000	992310000	18529000	4975000	7738800	700820000	826070000	848870000	119600000	253660000	210510000	8398800000	8925700000	8351800000	245150000	62083000	124200000	7387700000	8168200000	9203200000	25	25	25	94.8	94.8	94.8	26.912	0	323.31	79477000000	274	A0A0L6JRV0	A0A0L6JRV0
1671500	6349100	5387900	5395600	9851800	12938000	0	526940	347110	2440400	2533500	8445700	58696000	61839000	63509000	109590000	99628000	153850000	0	12504000	13939000	35071000	41360000	98710000	14	14	14	40.2	40.2	40.2	42.969	0	130.69	1173600000	44	A0A0L6JRV3	A0A0L6JRV3
3962000	7164100	5429000	6020200	11049000	17464000	1371900	2142600	6450900	6710800	6622400	18289000	65267000	52355000	73199000	143880000	99833000	356140000	26668000	44306000	90423000	140590000	178330000	290560000	17	17	17	38.9	38.9	38.9	48.79	0	56.962	2316900000	51	A0A0L6JRV4	A0A0L6JRV4
0	4569000	4569300	10627000	55430000	97064000	0	0	769490	17439000	32862000	21109000	0	19133000	22509000	52676000	267910000	474010000	0	0	4762900	130010000	141410000	104390000	9	9	9	50.9	50.9	50.9	19.289	0	198.64	2199900000	33	A0A0L6JRV6	A0A0L6JRV6
40692000	79988000	69696000	35202000	57157000	64669000	17149000	7076100	27643000	33332000	22403000	44906000	1594600000	1524000000	1542100000	1236300000	996560000	1589000000	539060000	349100000	940240000	814240000	540310000	1131100000	38	38	38	47.2	47.2	47.2	73.765	0	323.31	19497000000	276	A0A0L6JRW0	A0A0L6JRW0
1812200	10506000	29118000	1968400	4243300	2342200	2597300	461180	6718500	1846200	4792200	4319200	22904000	103330000	639310000	168040000	134830000	73913000	153890000	53108000	331450000	56884000	52679000	109940000	23	23	23	36.8	36.8	36.8	74.54	0	78.431	2970400000	53	A0A0L6JRW1	A0A0L6JRW1
0	0	0	2523800	8805600	2508500	0	0	0	0	0	0	0	0	0	13542000	24656000	22462000	0	0	0	0	0	0	3	3	3	34.4	34.4	34.4	13.622	0	7.2974	96865000	3	A0A0L6JRW3	A0A0L6JRW3
563320	1622400	836780	215780	410240	393360	0	0	0	164210	0	73673	4683800	7779600	7000700	5918900	3318400	7191100	0	0	0	4117100	0	2112700	4	4	4	10.6	10.6	10.6	28.838	0	5.6394	64197000	7	A0A0L6JRW6	A0A0L6JRW6
503080	319340	1495600	0	3104300	2175000	280650	0	0	1254700	314090	3692400	0	29169000	16024000	0	35112000	19133000	7412200	0	0	20474000	5358500	22431000	5	5	5	20	20	20	34.396	0	13.435	262780000	13	A0A0L6JRW8	A0A0L6JRW8
0	0	0	0	0	2221500	0	0	0	2299100	580190	0	0	0	0	0	0	11020000	0	0	0	13921000	3399000	0	2	2	2	11.2	11.2	11.2	20.063	0	3.8443	40806000	3	A0A0L6JRW9	A0A0L6JRW9
9740700	20940000	55041000	2817400	23513000	34607000	7022900	3151000	6569000	5945300	0	0	53700000	64163000	178640000	30471000	58107000	78794000	30487000	21074000	29269000	26902000	0	0	3	3	3	49.6	49.6	49.6	12.132	0	86.122	1016100000	21	A0A0L6JRX0	A0A0L6JRX0
1677900	2029400	978950	2927900	2162600	0	28236	3710.5	126770	191460	0	29134	12208000	69220000	12751000	57275000	28878000	0	7288000	1614100	18505000	9765000	0	6034600	9	9	9	26.7	26.7	26.7	46.486	0	13.626	294530000	13	A0A0L6JRX4	A0A0L6JRX4
600530	1174100	469780	0	0	0	0	0	1525400	0	0	0	5496100	5695000	3799800	0	0	0	0	0	14258000	0	0	0	1	1	1	13.2	13.2	13.2	15.949	0	17.13	41468000	1	A0A0L6JRX7	A0A0L6JRX7
372730	1133800	431690	627350	1054600	760060	103220	12649	433880	355360	263820	851670	12254000	46509000	7298800	28328000	28254000	14541000	5079600	2145100	29414000	10764000	7104800	19545000	9	9	9	9	9	9	101.26	0	18.291	313640000	25	A0A0L6JRY0	A0A0L6JRY0
0	229620	0	0	2317800	1604000	0	0	0	0	369500	2582100	0	4069100	0	0	15845000	21199000	0	0	0	0	11648000	18716000	3	3	3	8.6	8.6	8.6	32.77	0.006689	2.1507	120750000	5	A0A0L6JRY1	A0A0L6JRY1
8932600	7608600	0	2510600	774090	0	0	2300900	2697800	0	0	2116700	63879000	40294000	0	10773000	3903600	0	0	22198000	19216000	0	0	12659000	2	2	2	8.4	8.4	8.4	12.772	0.0098296	1.9737	215530000	7	A0A0L6JRY4	A0A0L6JRY4
662170	2470700	6785200	2629800	2384500	5446100	0	0	316470	0	855970	0	21314000	26462000	75216000	54986000	53521000	63324000	0	0	14396000	0	36221000	0	9	9	9	26.1	26.1	26.1	34.408	0	13.126	538770000	19	A0A0L6JRY6	A0A0L6JRY6
2550800	5730200	4141800	5620200	17263000	5653100	4708200	2795700	6545200	17002000	32714000	10764000	192810000	162310000	157810000	464200000	350140000	267940000	228110000	184970000	247170000	532390000	825610000	319120000	25	25	24	31.8	31.8	31.1	98.112	0	123.68	5658900000	147	A0A0L6JRY9	A0A0L6JRY9
0	12848000	8091900	0	9910600	46861000	0	0	0	20721000	14486000	0	0	18791000	19395000	0	13623000	32543000	0	0	0	16774000	15963000	0	2	2	2	14.7	14.7	14.7	7.3394	0	6.115	225840000	6	A0A0L6JRZ9	A0A0L6JRZ9
12786000	35910000	25616000	600610000	906150000	1154500000	22033000	6620300	14443000	680430000	689920000	746050000	735530000	584830000	566720000	15608000000	14833000000	16931000000	644230000	292630000	396290000	10679000000	9635600000	10180000000	28	28	28	78.8	78.8	78.8	42.259	0	323.31	122380000000	437	A0A0L6JS02	A0A0L6JS02
0	1817500	3649600	0	1819300	3253800	535390	0	2281200	711170	1789800	1474800	0	15045000	24178000	0	35097000	26879000	0	0	16843000	18437000	19745000	14100000	4	4	4	14.6	14.6	14.6	30.626	0	9.5635	277320000	7	A0A0L6JS04	A0A0L6JS04
17194000	22876000	32003000	23410000	79662000	74921000	44725000	21218000	15050000	36997000	42213000	81350000	124670000	101760000	163140000	239300000	344420000	404290000	365270000	151440000	131090000	193100000	246430000	451590000	5	5	5	32.3	32.3	32.3	16.375	0	32.672	4424600000	59	A0A0L6JS06	A0A0L6JS06
8192900	3052700	1507100	788750	475110	372360	6143300	584020	2830800	1830200	261590	0	305290000	62465000	34313000	13903000	5341000	5024600	183700000	10892000	23890000	51617000	4300600	0	2	2	2	2.7	2.7	2.7	61.328	0.0073529	2.1405	859280000	5	A0A0L6JS08	A0A0L6JS08
2413600	7551600	7368700	5885800	7772900	5354400	0	0	2301100	611740	931670	0	25944000	33568000	42517000	86174000	51125000	19093000	0	0	16977000	9647900	13451000	0	5	5	5	29.8	29.8	29.8	20.277	0	14.516	442110000	12	A0A0L6JS10	A0A0L6JS10
569960	3957900	8774800	2109200	8659900	5580200	677260	306480	2362400	739620	2147100	558670	21760000	80346000	201000000	106080000	119280000	113910000	13293000	14439000	97133000	38850000	70230000	26181000	22	22	22	43.3	43.3	43.3	53.144	0	68.276	1421300000	52	A0A0L6JS11	A0A0L6JS11
0	0	2401400	574370	535400	599480	0	376150	33490000	409740	0	0	0	0	15947000	9941700	0	0	0	0	589900000	0	0	0	3	3	3	6.5	6.5	6.5	39.589	0.00072939	3.3112	882880000	4	A0A0L6JS14	A0A0L6JS14
701570	2229500	3031100	0	179220	252690	0	0	827060	0	0	0	12541000	29470000	64972000	0	15844000	20486000	0	0	19056000	0	0	0	8	8	8	14.8	14.8	14.8	65.425	0	10.85	252740000	10	A0A0L6JS17	A0A0L6JS17
3795000	7619100	5797200	0	2566700	734790	901720	590730	2452400	775060	698440	2368900	84739000	76987000	45728000	0	10538000	10426000	3710400	9053300	34857000	12340000	11262000	23562000	5	5	5	18.3	18.3	18.3	29.838	0	7.7582	481100000	12	A0A0L6JS20	A0A0L6JS20
17366000	83831000	46458000	50949000	62829000	123180000	15459000	11618000	29017000	34258000	30480000	90638000	79559000	220510000	130040000	212660000	107890000	360810000	46697000	46548000	77515000	90846000	80182000	87647000	2	2	2	13.7	13.7	13.7	11.059	0.004811	2.3965	2384300000	8	A0A0L6JS24	A0A0L6JS24
3760500	7099200	6529500	31829000	116940000	70803000	5195000	246400	2699500	32352000	53278000	80081000	79766000	109330000	75359000	713920000	1145700000	997070000	119030000	12469000	78960000	660340000	838490000	977170000	16	16	16	35.1	35.1	35.1	35.588	0	43.079	9037800000	89	A0A0L6JS25	A0A0L6JS25
82730000	169640000	201060000	130410000	394120000	198930000	201660000	429310000	100790000	340700000	522930000	355900000	3719100000	3466600000	4470000000	5519700000	5799800000	4569700000	5840300000	14548000000	2773000000	7369300000	10130000000	6500600000	38	38	38	49.3	49.3	49.3	90.309	0	323.31	109490000000	614	A0A0L6JS26	A0A0L6JS26
4957800	9594400	5926600	2144400	8017700	12621000	1188000	663000	3078000	1906600	2602200	7479700	109900000	123660000	116860000	76282000	114610000	285780000	40936000	17481000	43055000	49640000	58152000	136510000	16	16	16	29.2	29.2	29.2	55.379	0	40.704	1805400000	59	A0A0L6JS27	A0A0L6JS27
57041	613730	1334900	0	83135	174940	0	0	0	1635900	1394500	848260	3783700	6011600	21876000	0	3030200	4786700	0	0	0	0	0	0	5	5	5	8.6	8.6	8.6	62.209	0	4.0706	178130000	6	A0A0L6JS28	A0A0L6JS28
13603000	76112000	189000000	19208000	25871000	70687000	18938000	9348300	54056000	22167000	59695000	23879000	155370000	530400000	1316000000	374560000	325080000	594360000	238780000	176620000	500030000	315490000	545670000	282330000	14	14	14	57.9	57.9	57.9	28.299	0	121.6	8156000000	107	A0A0L6JS29	A0A0L6JS29
202540	522330	867280	527510	431700	187030	0	0	157560	1124900	449760	619210	5545600	6993500	10530000	10448000	3637400	0	0	0	3832800	22425000	7668800	8266000	3	3	3	8.9	8.9	8.9	42.462	0.004158	2.5245	117070000	3	A0A0L6JS31	A0A0L6JS31
1712200	2915000	1682800	1326800	0	0	0	0	0	0	0	0	10515000	11724000	8147800	9222700	0	0	0	0	0	0	0	0	2	2	2	15.2	15.2	15.2	15.934	0	5.1403	53457000	1	A0A0L6JS33	A0A0L6JS33
267210	0	622570	109890	0	328930	224780	0	784130	231070	213300	345590	4849500	0	4509300	3361400	0	3382400	3273600	0	0	3014000	2769100	3510300	4	4	4	14.3	14.3	14.3	33.82	0	6.6094	53167000	6	A0A0L6JS34	A0A0L6JS34
6796900	5262400	5747700	63830000	104060000	74397000	12154000	0	0	38561000	59234000	79671000	108110000	51937000	61383000	1848600000	1587200000	1315300000	147330000	0	0	851340000	1265300000	1381800000	2	2	2	3.6	3.6	3.6	48.192	0.0092409	2.0441	12592000000	11	A0A0L6JS42	A0A0L6JS42
0	0	0	0	965840	0	57270	0	220500	0	0	0	0	0	0	0	10101000	0	0	0	0	0	0	0	3	3	3	10.1	10.1	10.1	36.64	0.00073475	3.4119	24872000	0	A0A0L6JS47	A0A0L6JS47
3695500	9472300	6399300	641330	3344000	1315700	2321100	233440	1788200	0	0	0	46646000	77327000	84632000	44958000	32565000	28274000	33439000	33637000	26452000	0	0	0	7	7	7	14.7	14.7	14.7	47.748	0	12.995	613430000	9	A0A0L6JS49	A0A0L6JS49
111120000	235950000	185570000	17676000	35574000	39607000	326970000	360270000	256770000	59185000	66291000	81306000	2866900000	2828200000	2804100000	971620000	526220000	644480000	5060800000	6293800000	4247900000	1294800000	974440000	1210500000	21	21	21	50.3	50.3	50.3	60.581	0	323.31	42631000000	444	A0A0L6JS51	A0A0L6JS51
3845400	4392600	1506700	638080	0	228310	948070	488640	1275900	681100	0	0	70968000	48529000	10033000	31621000	0	10084000	16591000	25952000	15497000	26582000	0	0	8	8	8	22.5	22.5	22.5	42.119	0	15.089	336110000	10	A0A0L6JS52	A0A0L6JS52
19246000	60344000	31655000	14094000	44071000	14392000	13191000	7180300	22681000	5705600	5654200	13227000	485610000	534660000	329810000	300150000	443870000	231950000	179790000	124500000	319090000	134810000	113490000	164040000	19	19	19	48.6	48.6	48.6	35.615	0	52.411	5028800000	97	A0A0L6JS53	A0A0L6JS53
175310	2697000	1189400	1650900	4916500	485680	42433	0	304110	202820	0	1711900	7973000	24705000	9916400	23420000	107010000	25915000	2836500	0	8786400	6022600	0	26090000	12	12	12	29.6	29.6	29.6	54.642	0	43.257	387910000	18	A0A0L6JS59	A0A0L6JS59
0	0	0	194580	246190	206590	0	0	0	0	0	0	0	0	0	0	0	4227200	0	0	0	0	0	0	2	2	2	3.8	3.8	3.8	57.561	0.00072359	3.2031	21363000	3	A0A0L6JS60	A0A0L6JS60
0	483290	0	2390400	5583000	3092100	0	0	0	910620	0	376400	0	11494000	0	35370000	46878000	31935000	0	0	0	11355000	0	0	3	3	3	11.9	11.9	11.9	30.907	0	8.8399	231040000	7	A0A0L6JS63	A0A0L6JS63
31061000	192800000	15535000	248550000	839850000	188420000	5383200	1716700	0	12202000	2048100	1997500	132280000	519420000	21581000	1221700000	1672800000	214700000	9878100	4579800	0	56192000	4090900	3488100	7	7	7	57.8	57.8	57.8	9.6671	0	53.199	6158300000	17	A0A0L6JS64	A0A0L6JS64
678820	4668100	9922800	1803800	5687800	3119300	1153800	376170	3873000	5286800	1953700	4307900	18440000	53715000	108580000	44152000	34814000	53760000	22451000	13730000	53687000	57561000	33915000	40018000	10	10	10	36.4	36.4	36.4	31.856	0	24.15	813810000	27	A0A0L6JS65	A0A0L6JS65
142330	917550	396470	11692000	25609000	41531000	0	0	100180	10105000	11512000	8575700	2282600	5140100	2953200	319280000	583380000	779840000	0	0	1821600	160310000	366440000	220800000	24	24	24	46.7	46.7	46.7	51.022	0	114.29	3759800000	82	A0A0L6JS68	A0A0L6JS68
1526100000	1991700000	1726100000	671840000	990100000	625670000	2291300000	2629200000	2133700000	1354500000	1762200000	1583800000	42835000000	30715000000	32891000000	18754000000	14485000000	11228000000	56149000000	81828000000	44831000000	26881000000	36170000000	26259000000	53	53	47	64.8	64.8	59.7	93.328	0	323.31	675010000000	3214	A0A0L6JS69	A0A0L6JS69
26913000	42718000	37464000	6014000	9692900	8967200	12625000	3451800	14392000	5529500	1878600	4264500	594930000	500810000	575840000	193140000	178940000	207090000	247740000	156490000	248930000	146870000	59562000	118430000	18	18	18	48.2	48.2	48.2	46.531	0	301.43	4695600000	98	A0A0L6JS70	A0A0L6JS70
1328400	6750500	3495200	37320	252810	285610	775910	347470	5986900	101370	61778	526730	24986000	98091000	55143000	3347800	12633000	10450000	36166000	11551000	128270000	7332100	4006700	22129000	9	9	9	19.7	19.7	19.7	50.776	0	13.186	618450000	22	A0A0L6JS71	A0A0L6JS71
802570	13365000	9968800	7925700	24205000	89078000	0	0	1389400	7586100	6056700	11646000	22284000	57687000	55109000	48236000	58020000	396030000	0	0	12023000	28540000	34531000	43109000	6	6	6	63.2	63.2	63.2	12.517	0	17.051	1204200000	22	A0A0L6JS74	A0A0L6JS74
0	789710	702960	0	0	0	0	3584200	937420	518740	0	1656600	0	0	0	0	0	0	0	82470000	15925000	9030200	0	23628000	3	3	3	8.9	8.9	8.9	35.116	0.0048209	2.4392	188360000	3	A0A0L6JS77	A0A0L6JS77
29898000	44056000	20784000	32815000	52447000	33800000	9255400	5158700	23915000	16742000	14589000	32923000	1579200000	1334900000	718770000	1836200000	1560900000	1372800000	512440000	366400000	1013100000	876990000	659760000	1074100000	49	49	49	48.7	48.7	48.7	104.05	0	323.31	18667000000	293	A0A0L6JS79	A0A0L6JS79
0	336050	0	0	0	0	0	0	0	0	0	0	0	1660800	0	0	0	0	0	0	0	0	0	0	1	1	1	7.3	7.3	7.3	18.892	0	6.4773	3024400	1	A0A0L6JS83	A0A0L6JS83
2470600	5804700	3897300	669320	343250	0	1967800	349280	2226800	0	0	0	39600000	60752000	36208000	22438000	15272000	0	30255000	12340000	31871000	0	0	0	6	6	6	15.3	15.3	15.3	38.937	0	9.254	354580000	11	A0A0L6JS90	A0A0L6JS90
0	2072800	2123100	0	0	0	0	0	0	0	0	0	0	21231000	27479000	0	0	0	0	0	0	0	0	0	6	5	5	21.3	19.2	19.2	33.072	0	8.4114	83919000	8	A0A0L6JS95	A0A0L6JS95
276500	88905	0	1824800	2939200	1541600	309940	0	0	2124100	3112900	5090600	73295000	12737000	0	31131000	16751000	22232000	10241000	0	0	40902000	44086000	68761000	9	9	9	19.4	19.4	19.4	63.848	0	51.217	467330000	17	A0A0L6JS96	A0A0L6JS96
11017	0	47465	0	0	0	0	0	0	0	0	0	319500	0	841040	0	0	0	0	0	0	0	0	0	1	1	1	1.4	1.4	1.4	89.952	0.0067069	2.155	1696000	1	A0A0L6JS98	A0A0L6JS98
11502000	42206000	27380000	44846000	112010000	91311000	16197000	9314400	15006000	37311000	20445000	66240000	514910000	891830000	601700000	1644400000	1903200000	1952800000	513530000	376470000	470080000	1091600000	657770000	1768600000	38	38	38	54.4	54.4	54.4	65.172	0	178.52	18763000000	258	A0A0L6JS99	A0A0L6JS99
0	0	0	437520	493560	0	0	0	0	341750	0	0	0	0	0	6368500	3471800	0	0	0	0	3475700	0	0	2	2	2	7.3	7.3	7.3	36.827	0.0021322	2.8676	17820000	2	A0A0L6JSA1	A0A0L6JSA1
9378100	26578000	15858000	6850200	22610000	10659000	3004000	1408200	4808900	2503300	1596800	27309000	316770000	374710000	363320000	209460000	333120000	365340000	97822000	103210000	163990000	79557000	87845000	254830000	20	20	20	30.9	30.9	30.9	62.986	0	82.669	4242000000	80	A0A0L6JSA2	A0A0L6JSA2
25070000	133250000	53441000	118500000	170850000	199960000	25861000	15365000	38151000	127570000	92858000	204180000	939350000	1978100000	879870000	2986600000	2346500000	3009700000	739060000	481670000	797400000	2249800000	1575300000	3066200000	29	29	29	62.9	62.9	62.9	45.87	0	323.31	33742000000	372	A0A0L6JSB5	A0A0L6JSB5
3909100	5605200	5806900	1460500	0	1425400	0	0	2973700	0	0	0	32698000	20936000	24228000	15770000	0	9214900	0	0	17678000	0	0	0	3	3	3	31.9	31.9	31.9	13.348	0	6.0768	169450000	6	A0A0L6JSB9	A0A0L6JSB9
3066300	17966000	20121000	8376100	36426000	27134000	11511000	3511200	9869700	12789000	28343000	21901000	86193000	83943000	87984000	79309000	190560000	89785000	58976000	33656000	83027000	124020000	179650000	99407000	5	5	5	27.7	27.7	27.7	18.517	0	40.373	1809100000	33	A0A0L6JSC4	A0A0L6JSC4
126390000	320860000	215700000	134980000	368000000	235170000	61358000	31819000	66378000	62589000	50791000	16688000	2148500000	3191800000	2470000000	2648200000	3181100000	2682000000	969020000	771620000	1116700000	979560000	675240000	279980000	18	18	18	40.8	40.8	40.8	43.051	0	169.83	32124000000	189	A0A0L6JSC9	A0A0L6JSC9
0	0	716210	3598400	42795000	151460000	483580	0	0	37991000	35453000	14874000	0	0	25630000	40475000	233460000	300410000	18752000	0	0	260300000	173740000	46008000	3	3	3	40.2	40.2	40.2	9.0304	0	8.6171	1724200000	11	A0A0L6JSD2	A0A0L6JSD2
2176600	1839400	2174400	9694600	24587000	5561100	13607000	3310100	1117000	778650	1163700	32214	324960000	400060000	374550000	234740000	223110000	194210000	837410000	446960000	278920000	179120000	232420000	359280000	5	5	5	2.9	2.9	2.9	179.37	0	9.9988	5745600000	24	A0A0L6JSD7	A0A0L6JSD7
2577100	2318600	3439600	32930000	67858000	10378000	2984800	48071	1874600	48863000	34424000	78576000	26914000	12942000	11057000	220190000	358920000	64476000	9427400	1737100	43392000	197530000	99631000	320960000	6	6	6	39.9	39.9	39.9	15.405	0	34.616	2003900000	28	A0A0L6JSD9	A0A0L6JSD9
30792000	75036000	61187000	20325000	74873000	28247000	32036000	17267000	23311000	33728000	28543000	37317000	1333200000	1504800000	1232200000	1055800000	1503800000	759630000	1060600000	804860000	753560000	1072800000	742970000	909640000	33	33	33	57.3	57.3	57.3	59.326	0	323.31	18969000000	208	A0A0L6JSE0	A0A0L6JSE0
7527400	2752000	4191500	805750	0	0	2335900	0	0	0	0	0	168350000	36925000	70602000	14298000	0	0	23857000	0	0	0	0	0	4	4	4	8.5	8.5	8.5	39.243	0	4.3408	387480000	11	A0A0L6JSE2	A0A0L6JSE2
28411000	67248000	65101000	7418300	16380000	31545000	78283000	62659000	69346000	51617000	65319000	65489000	1728300000	1578500000	1716800000	555330000	451760000	843210000	2227000000	2488600000	2311000000	1506500000	1327700000	1525700000	39	34	31	40.4	36.4	33.7	94.813	0	228.31	25570000000	254	A0A0L6JSE9	A0A0L6JSE9
0	0	0	768810	6368000	3475200	0	0	0	5082300	5054900	3780000	0	0	0	29766000	33222000	17514000	0	0	0	30828000	39702000	17463000	3	3	3	22.3	22.3	22.3	17.721	0	6.6161	269820000	9	A0A0L6JSF1	A0A0L6JSF1
106640000	214840000	355700000	41271000	89924000	64918000	15845000	17425000	16765000	14191000	1442100	2106000	576780000	642100000	898530000	293620000	204940000	273910000	69374000	57990000	65180000	32583000	6370900	7795600	9	9	9	50	50	50	10.896	0	17.589	4705400000	34	A0A0L6JSF2	A0A0L6JSF2
2913100	15238000	26610000	6056500	16895000	4277300	0	0	1499500	8273600	10514000	13315000	20958000	70615000	123530000	38842000	67236000	22982000	0	0	8995200	68256000	102590000	88348000	7	7	7	33.3	33.3	33.3	20.879	0	18.526	950320000	26	A0A0L6JSF3	A0A0L6JSF3
2895900	9281200	8194300	2132100	2516600	1455200	1127400	0	6592300	1567100	0	1100700	55026000	85682000	88981000	52716000	22993000	17329000	38063000	0	42654000	19877000	0	15975000	9	9	9	37.4	37.4	37.4	27.618	0	13.826	663530000	23	A0A0L6JSF4	A0A0L6JSF4
0	0	0	0	299220	497590	0	0	135680	142650	0	382630	0	0	0	0	6939300	9166500	0	0	5679200	5894700	0	8738700	3	3	3	4.6	4.6	4.6	81.851	0.00074074	3.5211	58311000	4	A0A0L6JSF7	A0A0L6JSF7
20218000	38176000	27264000	17357000	27184000	17384000	1645300	1224400	3328300	3194900	15763000	4365700	258400000	214680000	212390000	288620000	193280000	150600000	29231000	17911000	31649000	27016000	79096000	53769000	9	9	9	46.9	46.9	46.9	23.796	0	88.733	2302400000	44	A0A0L6JSF8	A0A0L6JSF8
3200100	10125000	6794400	3568700	3757400	5633400	4210000	568750	4983600	5935400	3242200	1847600	75288000	124980000	88024000	79007000	72978000	104770000	74191000	30019000	105690000	104990000	73279000	43173000	9	9	9	24.4	24.4	24.4	40.386	0	21.402	1400500000	33	A0A0L6JSF9	A0A0L6JSF9
1252200	5293000	13201000	3014200	9556900	13795000	838260	527280	3227500	11562000	15869000	9779200	36456000	63632000	180570000	68145000	131400000	219980000	22917000	17442000	33235000	264180000	327350000	162210000	11	11	11	28.3	28.3	28.3	54.593	0	113.29	2285800000	40	A0A0L6JSG5	A0A0L6JSG5
1097900	4490900	1900700	24526000	39509000	24225000	840800	631390	3039700	14635000	15532000	17338000	29404000	96106000	45867000	669050000	540740000	495040000	30501000	20728000	73436000	263020000	331070000	249570000	25	25	25	46.5	46.5	46.5	60.689	0	155.05	4285200000	101	A0A0L6JSG8	A0A0L6JSG8
152930	1197800	413270	2348400	4231200	3680700	215250	0	409010	501580	1689000	256280	19112000	20813000	6231000	52160000	56236000	78807000	14452000	0	6672300	18938000	28044000	7330000	4	4	4	8.8	8.8	8.8	63.121	0	5.727	467960000	11	A0A0L6JSH0	A0A0L6JSH0
0	421920	773250	0	511060	1325700	0	0	0	0	0	0	0	5493800	7845100	0	5117300	0	0	0	0	0	0	0	4	4	4	16.7	16.7	16.7	28.189	0	18.763	57606000	5	A0A0L6JSH5	A0A0L6JSH5
13815000	20908000	29189000	6533400	13562000	15000000	77966000	95046000	54384000	31033000	55933000	26622000	503650000	407400000	587600000	254620000	263800000	356010000	1846900000	2735800000	1171100000	795170000	1384200000	588820000	16	16	16	25.6	25.6	25.6	73.036	0	134.2	14520000000	149	A0A0L6JSH6	A0A0L6JSH6
11994000	53379000	10206000	49218000	64903000	12895000	16401000	10547000	24146000	12166000	7949100	11550000	277490000	298300000	87134000	1874800000	1361600000	221100000	49381000	80295000	99490000	197590000	342940000	193230000	15	15	15	36.1	36.1	36.1	48.808	0	71.278	7419200000	58	A0A0L6JSI0	A0A0L6JSI0
221970000	176030000	256760000	299370000	603660000	704930000	158310000	114190000	189840000	281900000	332060000	606950000	8418100000	2741000000	5442600000	11024000000	9305700000	12533000000	4112600000	3884100000	4208400000	6728400000	6994300000	10579000000	48	48	45	89.7	89.7	86.6	57.604	0	323.31	134160000000	868	A0A0L6JSI3	A0A0L6JSI3
101870000	323120000	310400000	32229000	50380000	64963000	358120000	281010000	261260000	74106000	93729000	86718000	4213900000	4613100000	4503500000	1800800000	1314400000	1315300000	7187400000	4996200000	6141500000	2306900000	2855700000	1956100000	28	28	26	48.6	48.6	46.9	72.011	0	323.31	63175000000	475	A0A0L6JSI4;A0A0L6JU20	A0A0L6JSI4
3817900	8211000	5031200	1313000	2797200	0	6454200	549120	3945300	1201300	0	1166100	27150000	34841000	34308000	21782000	15496000	0	28290000	9020800	31056000	21665000	0	17230000	5	5	5	24.8	24.8	24.8	21.937	0	8.9989	344860000	11	A0A0L6JSI6	A0A0L6JSI6
3293600	9935900	8827200	5584100	9764100	2430200	0	0	3454600	6634600	7661100	5866400	25652000	34149000	51367000	37995000	34977000	23843000	0	0	27136000	40560000	41839000	20306000	4	4	4	28.5	28.5	28.5	15.279	0	8.9384	507610000	14	A0A0L6JSJ1	A0A0L6JSJ1
27761000	38546000	18450000	56237000	97673000	72724000	41341000	42476000	15833000	67434000	39556000	125900000	1166700000	873110000	501380000	2449500000	2302400000	1343300000	1228000000	1838800000	525030000	1811800000	1146900000	2761900000	41	41	41	47.6	47.6	47.6	82.356	0	323.31	26401000000	297	A0A0L6JSJ5	A0A0L6JSJ5
0	237240	109220	0	0	0	0	0	0	0	0	0	0	2214700	1134400	0	0	0	0	0	0	0	0	0	1	1	1	4.6	4.6	4.6	28.412	0.0073333	2.1308	5889700	2	A0A0L6JSJ7	A0A0L6JSJ7
19903000	60345000	92030000	27452000	72618000	107280000	9120500	39289000	10972000	20726000	15616000	65140000	757200000	755860000	911530000	697730000	887640000	1205300000	209990000	235970000	229930000	365130000	269240000	744370000	16	16	16	52	52	52	42.568	0	224.91	11350000000	105	A0A0L6JSK3	A0A0L6JSK3
183160	1261400	472340	14989000	31957000	35663000	591940	419010	4772000	45288000	31694000	20869000	2041200	41639000	2158400	285690000	484040000	247920000	4046700	4069400	53083000	794400000	425850000	364960000	12	12	12	35.5	35.5	35.5	42.409	0	323.31	3951300000	45	A0A0L6JSK4	A0A0L6JSK4
3216800	15225000	7696000	7278400	19006000	32406000	25158000	4481100	5398500	9009300	7352200	2165600	50233000	75941000	37805000	78094000	108040000	258040000	108300000	57298000	26078000	61207000	65556000	21921000	5	5	5	29.5	29.5	29.5	14.946	0	7.6083	1383900000	23	A0A0L6JSL7	A0A0L6JSL7
205650	748180	104580	16867000	35506000	12388000	0	0	259480	11629000	13161000	13900000	5786300	8888400	2984400	1173300000	860200000	358620000	0	0	3458700	146620000	544550000	514500000	30	30	30	38.2	38.2	38.2	84.265	0	178.55	5552700000	114	A0A0L6JSM1	A0A0L6JSM1
261620000	376680000	201400000	31964000	27769000	8588400	152480000	44386000	283030000	39099000	10372000	41955000	5025000000	5278800000	3085000000	936380000	500310000	170960000	3241700000	1171600000	4259300000	1035900000	281630000	846740000	24	24	24	58.6	58.6	58.6	45.185	0	323.31	38463000000	287	A0A0L6JSN7	A0A0L6JSN7
370030	437990	750200	61399	7522.8	130000	1034700	1156800	2005900	242710	43414	144400	82264000	39190000	72369000	7508900	3827700	13931000	116150000	186120000	347280000	18006000	10842000	13593000	32	32	32	11.7	11.7	11.7	360.85	0	48.361	1174800000	45	A0A0L6JSN9	A0A0L6JSN9
271210	1159300	1229200	0	1168000	1414500	0	0	0	0	0	0	3428300	6501500	9113400	0	4927100	10643000	0	0	0	0	0	0	2	2	2	13.3	13.3	13.3	21.126	0.0021383	2.9616	57663000	3	A0A0L6JSP5	A0A0L6JSP5
511490	312450	631500	0	0	2225700	0	0	101510	0	0	0	3539200	12014000	4380600	0	0	10151000	0	0	5250000	0	0	0	3	3	3	13.7	13.7	13.7	22.507	0	4.5577	52957000	5	A0A0L6JSP8	A0A0L6JSP8
0	1285200	290760	0	0	0	329320	0	0	0	0	0	0	4940200	1243600	0	0	0	1849900	0	0	0	0	0	2	2	2	17.6	17.6	17.6	13.434	0.00072254	3.1847	13337000	4	A0A0L6JSQ0	A0A0L6JSQ0
0	0	0	0	168980	23651000	0	0	0	0	4322300	0	0	0	0	0	0	152750000	0	0	0	0	25551000	0	3	3	3	25.7	25.7	25.7	12.028	0	9.6392	281420000	6	A0A0L6JSQ3	A0A0L6JSQ3
11160000	36083000	25927000	5224700	13993000	2622800	165740000	147650000	103600000	38205000	65390000	33615000	631260000	612960000	848370000	276310000	351230000	141140000	5052200000	6247400000	3206600000	1347400000	2582800000	1020200000	34	34	32	49.8	49.8	48.3	84.62	0	282.08	28565000000	212	A0A0L6JSQ8	A0A0L6JSQ8
56036000	134670000	107430000	18529000	69314000	40277000	34949000	13629000	27534000	26782000	14089000	65907000	930980000	1316700000	1131300000	413250000	712080000	556000000	446040000	280080000	305050000	424450000	182130000	689010000	14	14	14	38.7	38.7	38.7	38.968	0	62.536	11574000000	160	A0A0L6JSR2	A0A0L6JSR2
221280	75734	670130	0	0	0	0	455880	0	0	0	0	4721000	1243100	3038300	0	0	0	0	11308000	0	0	0	0	3	2	2	10	6.3	6.3	33.405	0.0097784	1.9381	25614000	2	A0A0L6JSR7	A0A0L6JSR7
2144600	4564900	5894200	45492000	96678000	76179000	5837700	3716900	2483900	30047000	10091000	84133000	114950000	190040000	176090000	1929200000	2111500000	1797100000	320560000	218830000	164180000	1167900000	437440000	2323800000	33	33	33	45.2	45.2	45.2	75.793	0	260.6	16894000000	189	A0A0L6JSS0	A0A0L6JSS0
4001500	7136200	2409600	1156600	211310	0	1341100	862370	3717600	0	0	0	64225000	54147000	54392000	22415000	13267000	0	21007000	16840000	37113000	0	0	0	4	4	4	15.3	15.3	15.3	38.124	0	24.238	395890000	15	A0A0L6JSS1	A0A0L6JSS1
2961800	15570000	20060000	19664000	56109000	74866000	4758700	1537400	11795000	13083000	11028000	59788000	494520000	482240000	405350000	1393700000	1622500000	1257400000	442140000	88559000	790870000	908510000	681480000	1084700000	27	27	27	23.6	23.6	23.6	118.32	0	149.52	15143000000	117	A0A0L6JSS3	A0A0L6JSS3
1673100	13699000	12193000	39265000	121450000	118100000	4281200	0	1136800	86663000	67200000	33761000	13873000	73930000	88863000	430010000	455490000	850880000	28136000	0	14175000	763920000	579640000	182480000	7	7	7	46.4	46.4	46.4	19.8	0	48.479	5493600000	61	A0A0L6JSS4;PRDX1_HUMAN	A0A0L6JSS4
0	0	46677	189470	89709	271200	195040	0	0	444150	304040	234880	0	0	2761800	7093000	3542000	8937300	6469900	0	0	8945200	7716700	6241400	3	3	3	4.9	4.9	4.9	67.781	0.0021444	3.0271	71006000	2	A0A0L6JSS5	A0A0L6JSS5
0	1061900	0	191190	1131800	2462400	0	0	0	0	0	46647	0	12809000	0	4065600	12626000	0	0	0	0	0	0	1159900	4	4	4	9.6	9.6	9.6	49.704	0	9.587	107670000	4	A0A0L6JSS7	A0A0L6JSS7
650810	4974400	4473900	0	1690700	0	0	0	0	0	0	234300	17964000	35950000	27161000	0	13371000	0	0	0	0	0	0	5589800	3	3	3	15.1	15.1	15.1	23.662	0	6.5997	168340000	7	A0A0L6JSS9	A0A0L6JSS9
4527300	21075000	14153000	26846000	103650000	43750000	7492400	2749600	14915000	25502000	17495000	66236000	159680000	176230000	189150000	472760000	717680000	287290000	124780000	67092000	187000000	313710000	248070000	422340000	12	12	12	54.2	54.2	54.2	24.884	0	115.35	5225800000	95	A0A0L6JST2	A0A0L6JST2
123430000	168480000	132660000	7737100	13399000	7601300	92361000	52724000	103520000	18675000	16304000	35328000	4536600000	2812600000	2704100000	384420000	370790000	309560000	2281400000	1712100000	3115900000	602970000	645420000	782130000	25	25	25	39.7	39.7	39.7	80.702	0	323.31	27800000000	182	A0A0L6JST6	A0A0L6JST6
0	0	0	309500	2484200	2448900	0	0	175840	2036600	0	1743900	0	0	0	7153000	7443700	0	0	0	2419900	0	0	8342100	2	2	2	12.8	12.8	12.8	21.578	0	4.5551	82791000	6	A0A0L6JST7	A0A0L6JST7
206250	8924800	11861000	1018300000	2991700000	1485400000	4440000	769220	947190	435340000	43262000	202860000	247360	10554000	17410000	6525300000	11177000000	7312600000	9454000	2981600	953250	2168400000	214170000	346520000	6	6	5	69.1	69.1	61.7	10.169	0	65.129	43428000000	73	A0A0L6JST9	A0A0L6JST9
5055500	10108000	8503100	3954000	11238000	8432000	1899700	802600	7591800	3922900	996890	8033000	154440000	114580000	118010000	126000000	166040000	205330000	43348000	24006000	72470000	85051000	30038000	94335000	11	11	11	27.7	27.7	27.7	47.172	0	44.347	1834000000	44	A0A0L6JSU3	A0A0L6JSU3
21855000	60505000	38566000	29076000	39889000	20589000	8286700	9184900	18891000	28603000	8179300	32476000	506470000	662080000	483750000	583800000	442160000	281510000	171440000	101090000	333830000	409940000	102590000	389070000	15	15	15	47.6	47.6	47.6	33.336	0	44.49	6954200000	108	A0A0L6JSU4	A0A0L6JSU4
0	9578700	9913600	9794800	23527000	10677000	1029200	0	0	21001000	17823000	4526700	0	25532000	27577000	68313000	53575000	26635000	16198000	0	0	77544000	45231000	22118000	2	2	2	25.4	25.4	25.4	7.7891	0	4.6745	539350000	8	A0A0L6JSU8	A0A0L6JSU8
7322000	8377700	7918600	673050	1071800	0	1716800	1304700	9432300	795520	4474300	2563200	63391000	47244000	61679000	30756000	25811000	0	41343000	18418000	83389000	25183000	32575000	33714000	6	6	6	22.8	22.8	22.8	28.266	0	11.441	639100000	21	A0A0L6JSV2	A0A0L6JSV2
48814000	9985000	14651000	11710000	1065600	7172400	10353000	3492900	8893800	3013000	1270000	698930	368750000	54440000	64081000	63652000	26576000	16730000	59474000	25013000	63764000	11288000	6657300	20672000	2	2	2	17.8	17.8	17.8	15.281	0.00073314	3.3835	968960000	14	A0A0L6JSV4	A0A0L6JSV4
13031000	28199000	21511000	173380000	310830000	186910000	24553000	9408600	38084000	230870000	246290000	405010000	403900000	497840000	414820000	4108900000	4011200000	2282200000	582920000	426570000	952400000	4232100000	4345800000	7022500000	24	24	24	54.8	54.8	54.8	54.236	0	255.49	43890000000	294	A0A0L6JSV5	A0A0L6JSV5
193340000	416480000	419750000	17375000	38835000	43093000	413180000	502380000	334040000	70689000	81374000	82983000	6172600000	5818500000	6336400000	779060000	789190000	1033800000	8571600000	12878000000	6255300000	1506500000	2159000000	1866100000	33	33	33	47.9	47.9	47.9	66.392	0	323.31	73179000000	332	A0A0L6JSW0	A0A0L6JSW0
0	12790000	5413600	0	3847400	4140200	0	0	0	0	0	0	0	35359000	26548000	0	19289000	17325000	0	0	0	0	0	0	3	3	3	20.8	20.8	20.8	16.245	0	7.0507	183340000	8	A0A0L6JSW9	A0A0L6JSW9
13355000	19483000	32318000	908240	3275500	4811800	5435400	3452800	10174000	1566000	1416600	3242900	289830000	272900000	442990000	47716000	85756000	93550000	119190000	85517000	164070000	47367000	50363000	74411000	17	17	17	40	40	40	45.176	0	323.31	2684900000	76	A0A0L6JSX4	A0A0L6JSX4
0	0	0	0	0	2210600	0	0	0	0	0	0	0	0	0	0	0	6853400	0	0	0	0	0	0	1	1	1	29	29	29	7.3173	0	9.8424	11053000	1	A0A0L6JSX7	A0A0L6JSX7
16258000	25124000	51207000	4735600	3947500	3994200	75718000	72809000	20739000	28112000	32887000	2695600	201670000	168080000	273670000	65476000	34638000	26257000	745070000	689160000	198680000	230480000	211990000	27432000	6	6	6	29.3	29.3	29.3	24.313	0	90.956	3720500000	48	A0A0L6JSY1	A0A0L6JSY1
362330	1839500	2565900	1386100	1187200	1875700	0	0	0	101330	0	0	20840000	21365000	25175000	19965000	25280000	30295000	0	0	0	11504000	0	0	11	11	11	22.8	22.8	22.8	53.822	0	17.993	232950000	11	A0A0L6JSZ4	A0A0L6JSZ4
0	0	0	310340	1585400	0	0	0	0	480710	0	242860	0	0	0	5877200	10736000	0	0	0	0	6939900	0	2872600	3	3	3	16.8	16.8	16.8	21.607	0	24.812	41909000	5	A0A0L6JT01	A0A0L6JT01
396040000	675050000	698230000	433830000	659700000	604600000	208110000	116120000	399710000	362220000	177830000	346500000	21566000000	21044000000	25205000000	24547000000	19663000000	19662000000	8902000000	7639900000	16889000000	16168000000	8420300000	14261000000	79	79	79	60.8	60.8	60.8	127.78	0	323.31	304680000000	1206	A0A0L6JT06;A0A0L6JKM3	A0A0L6JT06
0	0	0	0	631850	6458300	0	0	0	137320	0	0	0	0	0	0	7427700	43649000	0	0	0	2189700	0	0	3	3	3	15.4	15.4	15.4	18.991	0	4.1944	86730000	3	A0A0L6JT12	A0A0L6JT12
473960	9843000	4642600	0	4491400	3832700	1236700	0	949390	812270	378270	385640	8003200	44047000	22893000	0	27241000	17875000	22732000	0	10009000	9518800	8190300	5072300	4	4	4	17.7	17.7	17.7	19.491	0	4.8856	297500000	7	A0A0L6JT17	A0A0L6JT17
285070	2880700	2361300	5101000	12855000	14386000	577620	0	1028400	6915600	7530500	1134100	16609000	23705000	28526000	72731000	123550000	139430000	11660000	0	12270000	102070000	129360000	26987000	8	8	8	36.7	36.7	36.7	30.607	0	38.557	1046100000	27	A0A0L6JT22	A0A0L6JT22
4028500	31340000	12695000	37670000	153930000	60554000	9756800	2668300	16699000	56848000	60238000	95763000	205130000	443150000	243470000	1046800000	1657400000	1023300000	204540000	127810000	270150000	902960000	958590000	1313900000	22	22	20	54.1	54.1	50.5	43.154	0	132.13	13013000000	137	A0A0L6JT27	A0A0L6JT27
3872700	11671000	9354400	5773000	11091000	10240000	2659200	77483000	50902000	3069400	971220	2393800	453630000	465470000	367350000	100520000	339760000	171980000	118300000	854740000	828980000	25157000	69591000	93679000	15	15	15	35.9	35.9	35.9	50.138	0	37.925	4737000000	36	A0A0L6JT29	A0A0L6JT29
6111500	9574200	6980800	604680	1359900	3691.6	1670800	408020	4322000	0	0	0	75056000	78476000	179450000	12333000	18912000	337920	20068000	13278000	105550000	0	0	0	10	10	10	26.3	26.3	26.3	38.859	0	13.808	713820000	22	A0A0L6JT33	A0A0L6JT33
6618700	7954200	10129000	821040	1321100	4201600	8704400	3526900	20079000	541230	423280	2600400	92098000	53112000	98321000	51280000	24921000	87221000	114850000	41335000	230220000	15005000	19500000	38608000	8	8	8	23.3	23.3	23.3	48.456	0	83.735	1204600000	38	A0A0L6JT40	A0A0L6JT40
0	511630	217650	0	345410	1384800	0	0	78696	745430	0	345000	0	5606800	1706800	0	2147300	17136000	0	0	917500	11259000	0	2438100	1	1	1	6.9	6.9	6.9	29.824	0	4.8696	65316000	3	A0A0L6JT47	A0A0L6JT47
0	171410	149600	0	123100	0	0	0	118960	6369000	0	21387000	0	2259000	2193700	0	1544800	0	0	0	2108800	0	0	0	2	2	2	3.6	3.6	3.6	52.916	0.00074794	3.6055	679650000	5	A0A0L6JT48	A0A0L6JT48
0	881680	395760	1728900	4881100	2322800	0	0	193100	2363400	679190	1149400	0	7396200	4412500	20190000	30940000	22111000	0	0	0	11773000	0	10418000	5	5	5	24.5	24.5	24.5	26.741	0	13.29	175140000	7	A0A0L6JT49	A0A0L6JT49
222260000	302110000	300590000	26422000	49806000	49689000	114070000	46952000	204480000	25479000	15276000	67379000	1192700000	816090000	884730000	133000000	129350000	176100000	422240000	235210000	681890000	94869000	60322000	118580000	4	4	4	17.7	17.7	17.7	13.327	0	14.18	7122600000	35	A0A0L6JT53	A0A0L6JT53
0	354940	780190	60979	180260	0	0	173990	207280	272810	1470600	1181700	0	11508000	10786000	13866000	31589000	0	0	0	0	16200000	37782000	17558000	6	6	6	5.7	5.7	5.7	130.86	0	6.6348	229460000	9	A0A0L6JT62	A0A0L6JT62
428380	319450	695250	160760	0	0	0	61117	0	0	0	0	7722100	6459100	7299000	6024800	0	0	0	3728900	0	0	0	0	1	1	1	3.4	3.4	3.4	45.404	0.00074349	3.542	41624000	2	A0A0L6JT67	A0A0L6JT67
0	0	643850	2329500	7383900	12344000	0	0	125280	4450100	8415600	3378600	0	0	10746000	42702000	29432000	139970000	0	0	5211800	49893000	70424000	19760000	6	6	6	21.3	21.3	21.3	29.505	0	7.2049	586060000	11	A0A0L6JT68	A0A0L6JT68
2565800	8980200	15166000	1301700	3839900	7832100	5411600	675800	5807800	4964200	665000	0	97215000	67642000	185270000	28012000	53567000	99857000	36891000	8246700	28405000	100450000	39365000	0	9	9	9	31.6	31.6	31.6	32.954	0	65.605	1201400000	27	A0A0L6JT82	A0A0L6JT82
424310	2417200	698910	20204	272900	0	172710	23962	570560	13249	0	0	7049900	19384000	10764000	2587300	5306600	0	6800700	2828300	31515000	1829300	0	0	4	4	4	7.9	7.9	7.9	53.176	0	5.5771	138420000	4	A0A0L6JT86	A0A0L6JT86
2791200	5519600	4856600	652760	936650	0	2757300	0	932550	2237800	0	0	32819000	33019000	29648000	15804000	12457000	0	33993000	0	11827000	33747000	0	0	5	5	5	20.8	20.8	20.8	20.068	0	5.9064	289580000	8	A0A0L6JT92	A0A0L6JT92
8789700	18448000	10866000	6693100	101040000	23073000	916410	6318900	14009000	12457000	11695000	24059000	289900000	316140000	251140000	560800000	440720000	278280000	93969000	179170000	322430000	226140000	159170000	167220000	14	14	14	37.3	37.3	37.3	35.391	0	34.434	5244100000	31	A0A0L6JTA2	A0A0L6JTA2
7097900	23533000	22472000	3778700	15876000	13933000	14373000	8348400	11470000	6994400	16425000	2979100	139910000	166650000	225080000	44271000	153600000	152480000	190080000	196950000	143010000	76609000	198220000	29173000	10	10	10	35.4	35.4	35.4	30.761	0	44.686	2503800000	55	A0A0L6JTA3	A0A0L6JTA3
2612000	14188000	25747000	10029000	14379000	26601000	2506300	2601400	4985800	4278100	5092900	4301000	104740000	153560000	327320000	265010000	221940000	380410000	79405000	70334000	87681000	116890000	144260000	138750000	19	19	18	33.4	33.4	32.1	55.176	0	101.61	3167700000	93	A0A0L6JTA7	A0A0L6JTA7
0	0	17644	0	488780	201180	0	0	0	0	109410	57028	0	0	1453400	0	14000000	4943900	0	0	0	0	0	2632300	12	2	2	14.7	2.7	2.7	84.873	0.0014368	3.0732	47198000	1	A0A0L6JTB4	A0A0L6JTB4
0	221020	41894	3168800	7637100	11485000	164660	0	0	4953700	6297000	4862600	0	6263000	3058800	81207000	144880000	288850000	6516700	0	0	100260000	188770000	93057000	15	15	15	29.3	29.3	29.3	69.144	0	44.656	1398000000	48	A0A0L6JTB5	A0A0L6JTB5
559070	1779000	926680	186530	0	0	0	41544	631940	404300	163550	206190	45090000	37306000	34809000	2724200	0	0	0	1856200	26773000	901740	602070	4006500	8	8	8	11.6	11.6	11.6	82.74	0	8.5644	225340000	10	A0A0L6JTB7	A0A0L6JTB7
398530	2333000	2231100	0	716470	834120	277560	0	758640	441900	0	1252400	10675000	16166000	22857000	0	17640000	21816000	13602000	0	13020000	9313800	0	26461000	6	6	6	12.3	12.3	12.3	47.101	0	6.9296	240330000	7	A0A0L6JTC0	A0A0L6JTC0
2644100	3232000	4052300	74677	398000	340440	0	179540	903000	0	0	0	67237000	72283000	51382000	4704200	3395500	4906700	0	3520000	14912000	0	0	0	9	9	9	20.3	20.3	20.3	52.046	0	16.745	319250000	22	A0A0L6JTD3	A0A0L6JTD3
5650200	15592000	7112500	975130	1031400	245110	2036000	618550	1730600	510520	0	0	126060000	229060000	107760000	44816000	13465000	0	38856000	14962000	35474000	13104000	0	0	11	11	11	26.7	26.7	26.7	47.554	0	19.918	923050000	16	A0A0L6JTE0	A0A0L6JTE0
438780000	794360000	695370000	303410000	450970000	631170000	165570000	96143000	237560000	181590000	129730000	151440000	8345500000	8844000000	8923400000	5950000000	5010300000	6595200000	2711600000	2062800000	3153900000	1969500000	1836500000	1738200000	28	28	28	85	85	85	43.893	0	323.31	89798000000	463	A0A0L6JTF0	A0A0L6JTF0
37184000	54554000	40230000	5389600	10773000	16335000	10033000	2699700	19973000	2639400	1198100	5711700	2613100000	1742700000	1511600000	452220000	536290000	919740000	904110000	246230000	1267800000	232680000	76143000	383330000	59	59	59	43.1	43.1	43.1	130.13	0	313.44	15711000000	247	A0A0L6JTF4	A0A0L6JTF4
0	168360	643220	0	0	0	0	0	0	0	0	0	0	1201900	5109100	0	0	0	0	0	0	0	0	0	1	1	1	4.3	4.3	4.3	34.933	0.0047978	2.3705	10551000	1	A0A0L6JTF5	A0A0L6JTF5
12380000	101080000	27587000	14348000	154800000	37194000	5563200	1583000	1000300	4853600	1950700	5321600	118230000	536520000	189520000	143140000	565880000	254100000	55119000	24726000	13436000	31117000	10393000	21474000	3	3	3	12.1	12.1	12.1	14.942	0	6.1238	3308900000	16	A0A0L6JTF9	A0A0L6JTF9
7454400	21354000	32130000	13627000	47572000	79823000	7342700	2868700	7502500	20801000	11801000	30275000	294350000	287960000	591640000	390130000	758600000	1051400000	274400000	106550000	225170000	608660000	325510000	601260000	20	20	20	38.2	38.2	38.2	58.378	0	202.03	8476600000	98	A0A0L6JTG3	A0A0L6JTG3
111980	4297200	5515700	2170000	2842500	6714600	612410	156130	1793100	1852600	2637900	488620	5704000	68900000	94433000	44928000	42337000	64914000	15377000	7972900	18195000	71520000	50897000	15455000	6	6	6	12.5	12.5	12.5	52.391	0	14.218	759010000	22	A0A0L6JTG6	A0A0L6JTG6
43835000	92520000	116800000	326010000	566400000	631050000	17948000	6000200	18474000	278600000	389390000	361200000	1476300000	1475200000	2093600000	9567600000	7516800000	9103500000	514370000	269310000	650130000	5624100000	6960900000	7015200000	35	35	34	66.1	66.1	66.1	48.529	0	323.31	79750000000	380	A0A0L6JTH2	A0A0L6JTH2
38925000	119250000	87397000	6001600	43578000	26506000	48158000	445950	7912600	1160600	0	284570	522760000	734150000	298280000	70782000	354460000	229370000	123200000	6209100	66175000	12259000	0	3026500	12	12	12	68.6	68.6	68.6	17.925	0	74.38	3796200000	57	A0A0L6JTI2	A0A0L6JTI2
62624000	205720000	174700000	891330000	2919300000	3132000000	2628600	2462800	3849800	32784000	117500000	180590000	432150000	1388200000	810160000	6593100000	11386000000	16171000000	12644000	11153000	12865000	172970000	1001300000	125060000	12	12	12	60.9	60.9	60.9	13.259	0	225.23	61804000000	151	A0A0L6JTI8	A0A0L6JTI8
1527800	3136600	3030400	0	0	0	1320000	577380	2063600	0	0	0	13836000	16410000	17581000	0	0	0	14431000	7869100	20765000	0	0	0	3	3	3	12.3	12.3	12.3	23.261	0	4.2602	128210000	8	A0A0L6JTI9	A0A0L6JTI9
276620	2542700	9361700	70884000	7745000	0	19135000	7637200	52795000	16787000	26030000	19160000	1384200	5544600	14045000	399450000	12335000	0	61096000	36833000	164620000	26871000	117290000	55081000	3	3	3	29.2	29.2	29.2	11.045	0	4.3773	1161800000	12	A0A0L6JTJ4	A0A0L6JTJ4
0	0	0	0	0	0	4180700	0	0	0	0	0	0	0	0	0	0	0	80518000	0	0	0	0	0	1	1	1	2.9	2.9	2.9	40.976	0.0048077	2.3893	100340000	2	A0A0L6JTJ7	A0A0L6JTJ7
13372000	29245000	15388000	2960400	1852700	994750	3942300	771840	8238900	568630	0	1183800	411400000	348260000	184900000	53676000	34627000	16742000	47716000	21609000	155560000	11465000	0	23104000	14	14	14	43.2	43.2	43.2	37.825	0	24.09	1884400000	26	A0A0L6JTK3	A0A0L6JTK3
61736000	205200000	338580000	450950000	879320000	1400800000	198190000	74270000	53014000	473540000	278110000	266100000	700510000	1229900000	2377700000	4382900000	3610600000	7038500000	1854400000	875070000	592010000	3285600000	1572300000	1596700000	14	14	14	62.1	62.1	62.1	20.496	0	323.31	46798000000	289	A0A0L6JTK7	A0A0L6JTK7
368380	305410	593930	1002800	0	37792	8433	298640	167710	654060	0	77858	7713400	18563000	9551000	82375000	0	2427000	7965000	8666100	12876000	11155000	0	3483800	2	2	2	2.8	2.8	2.8	100.07	0.0041551	2.5242	200360000	3	A0A0L6JTL2	A0A0L6JTL2
1962200	7089800	4784200	1995400	3307200	6561400	3160200	797260	2126800	1977600	3802700	5118200	28412000	24043000	19771000	56196000	22761000	57527000	47213000	18425000	26257000	21277000	38945000	39012000	7	7	7	22.3	22.3	22.3	38.619	0	30.167	597560000	19	A0A0L6JTL3	A0A0L6JTL3
29587000	67787000	68921000	14793000	12127000	19573000	28804000	8686200	27273000	11992000	7167300	8646000	461770000	556420000	605370000	241100000	134730000	150940000	408220000	161350000	331080000	127420000	70984000	89338000	9	9	9	38.4	38.4	38.4	25.341	0	31.312	4885700000	62	A0A0L6JTM5	A0A0L6JTM5
2696400	2863100	2870000	6724100	11980000	11220000	241840	0	809060	6303000	1848300	2781400	48691000	49610000	51848000	143940000	103630000	169500000	12088000	0	16146000	90815000	35320000	38739000	8	8	8	14.8	14.8	14.8	47.476	0	14.622	1107400000	24	A0A0L6JTM9	A0A0L6JTM9
281520	218510	1301200	0	2074100	2171600	2590400	3835600	4347900	4880200	4206800	8233800	37453000	21213000	30998000	0	62927000	22428000	69530000	110340000	48521000	102350000	106620000	151300000	10	10	10	12.1	12.1	12.1	99.03	0	28.326	1058400000	20	A0A0L6JTN0	A0A0L6JTN0
636620	392360	12782	177780	0	0	0	0	217230	0	0	0	0	3768900	487720	3090700	0	0	0	0	10020000	0	0	0	4	4	4	7.4	7.4	7.4	62.79	0	3.9758	44540000	4	A0A0L6JTN4	A0A0L6JTN4
0	1188600	492990	0	0	0	0	0	791690	0	0	0	0	13905000	0	0	0	0	0	0	10844000	0	0	0	2	2	2	8.2	8.2	8.2	30.013	0	3.9149	49465000	1	A0A0L6JTN8	A0A0L6JTN8
1497300	5912900	13719000	3837200	18902000	16405000	11600000	317270	2771300	5155400	1438400	6202800	49274000	87146000	171500000	118440000	359840000	653960000	301370000	50487000	52580000	86842000	53463000	141390000	21	18	18	35	31.9	31.9	58.031	0	54.779	3247100000	41	A0A0L6JTP3	A0A0L6JTP3
8230900	3915000	3125400	1395300	0	193470	2184700	612070	0	0	0	0	70995000	17928000	18706000	13570000	0	0	17173000	5998000	0	0	0	0	2	2	2	11.4	11.4	11.4	20.448	0	4.5877	176910000	6	A0A0L6JTP9	A0A0L6JTP9
486840	1877600	1734500	1767600	6142700	4067300	926560	0	0	2618900	1732900	1558200	7703800	15706000	16144000	5453300	23754000	37641000	10584000	0	0	14957000	18940000	14422000	2	2	2	10	10	10	18.914	0.0034965	2.6419	252040000	8	A0A0L6JTQ3	A0A0L6JTQ3
640960	2151000	0	92457	0	0	0	0	0	0	0	0	2900700	11313000	0	1097800	0	0	0	0	0	0	0	0	1	1	1	3.9	3.9	3.9	27.618	0.00072727	3.241	23075000	2	A0A0L6JTQ5	A0A0L6JTQ5
0	0	0	0	326190	951560	0	0	0	0	0	0	0	0	0	0	2046800	0	0	0	0	0	0	0	2	2	2	14.5	14.5	14.5	19.079	0.006734	2.204	15333000	2	A0A0L6JTR0	A0A0L6JTR0
25686000	36323000	18446000	4672600	5851200	4547800	4256100	953650	3057200	1149100	0	1588700	214470000	180780000	107390000	21759000	20602000	16951000	59551000	6292700	24022000	7338800	0	9846500	4	4	4	21.1	21.1	21.1	15.551	0	12.656	958780000	21	A0A0L6JTS0	A0A0L6JTS0
3305400	6587300	6749400	1662900	1704400	2310500	945380	0	2696900	987080	0	639860	24235000	32094000	43031000	15838000	15545000	21331000	13962000	0	39886000	14518000	0	6554600	6	6	6	22.3	22.3	22.3	38.734	0	38.488	331070000	13	A0A0L6JTS5	A0A0L6JTS5
8404000	46618000	39233000	22012000	61090000	93622000	0	2652300	3359300	0	0	758780	120320000	238110000	225300000	221620000	582480000	659760000	0	11103000	19756000	0	0	6684600	14	14	14	73.4	73.4	73.4	18.988	0	119.39	3333000000	45	A0A0L6JTS6	A0A0L6JTS6
0	1399500	1954900	7923600	6557400	0	359190	0	837270	2610400	4116200	4493200	0	79109000	82178000	110900000	85093000	0	7459900	0	39680000	31602000	43382000	69145000	6	6	6	16.3	16.3	16.3	45.748	0	5.9259	756290000	8	A0A0L6JTS9	A0A0L6JTS9
71381000	215360000	427200000	95877000	342060000	68253000	60121000	22888000	72934000	51620000	29291000	53478000	105550000	218120000	362470000	186360000	341610000	183050000	68044000	56707000	296600000	76072000	30141000	41484000	4	4	4	40.8	40.8	40.8	6.036	0	9.4831	3020900000	18	A0A0L6JTT1	A0A0L6JTT1
0	0	0	0	5442600	5073100	0	0	0	0	0	0	0	0	0	0	17015000	18935000	0	0	0	0	0	0	3	2	2	35.1	27.7	27.7	10.464	0	3.8643	63094000	4	A0A0L6JTT5	A0A0L6JTT5
29988000	76970000	37704000	305290000	746130000	401030000	53208000	6944000	67856000	330230000	252840000	683760000	968100000	1354400000	780880000	8824001000	12834000000	8222900000	1286700000	410500000	1521800000	8038300000	6695700000	12361000000	34	34	34	76	76	76	48.452	0	323.31	98735000000	379	A0A0L6JTU5	A0A0L6JTU5
423980	1272300	1333400	0	0	665040	0	319390	372040	169810	0	298680	16353000	12903000	9536100	0	0	0	0	7261000	10732000	6901000	0	10293000	8	7	7	12.2	11	11	64.172	0	14.43	126220000	8	A0A0L6JTV1	A0A0L6JTV1
0	0	62970	549950	1239300	952500	64809	0	0	438100	464800	578510	0	0	9718100	32332000	21989000	15103000	6550700	0	0	21605000	17070000	13167000	9	9	9	10.1	10.1	10.1	90.362	0	13.133	208850000	13	A0A0L6JTV6	A0A0L6JTV6
0	0	0	242220	3046000	1797400	0	0	0	1100900	1944500	2742500	0	0	0	13989000	25402000	16334000	0	0	0	25112000	28487000	24011000	6	6	6	21.8	21.8	21.8	38.232	0	23.042	217470000	10	A0A0L6JTV8;A0A0L6JUQ8	A0A0L6JTV8;A0A0L6JUQ8
1016200	2266500	659230	0	2505600	1315500	4686900	3933900	8667600	17311000	9423500	11172000	17486000	13874000	8428300	0	25157000	18280000	111180000	72657000	98942000	89277000	71289000	79477000	6	6	5	24.2	24.2	20.5	31.761	0	31.988	881410000	25	A0A0L6JTW3	A0A0L6JTW3
2225900	1390400	665930	471420	917070	787350	170480	0	363940	734860	335990	1899500	19094000	12239000	11370000	13643000	7257900	7121400	5497400	0	8624400	14933000	6606300	16319000	4	4	4	18.7	18.7	18.7	29.365	0	8.264	169370000	7	A0A0L6JTW5	A0A0L6JTW5
4335200	8935700	6213000	10217000	23219000	17294000	1590200	1190500	1663800	0	1031500	278320	49287000	44915000	25045000	56068000	64162000	121910000	11843000	11246000	11514000	0	7992700	0	3	3	3	18.8	18.8	18.8	20.181	0	7.0085	607750000	5	A0A0L6JTX7	A0A0L6JTX7
50208000	131980000	52144000	8830600	72446000	45950000	9136300	3212800	11357000	3323400	922420	1954200	682280000	1371400000	553990000	173110000	567350000	350980000	175000000	88223000	172600000	48453000	11835000	22773000	15	15	15	53.2	53.2	53.2	24.972	0	28.498	6654900000	71	A0A0L6JTX8	A0A0L6JTX8
1875900	5480600	3294800	1275700	1111200	856520	248110	0	0	833560	1204900	330480	19413000	28323000	38141000	9361300	9054700	19032000	8662900	0	0	16096000	6951700	7606100	4	4	4	10.1	10.1	10.1	29.499	0	6.1225	247680000	13	A0A0L6JTY1	A0A0L6JTY1
34906000	61468000	34811000	180120000	419990000	140590000	14908000	90310000	14920000	55242000	48807000	87499000	2248600000	1888800000	1306700000	9355600000	9783300000	4950800000	958250000	5491200000	656760000	2345600000	1949900000	2638200000	47	47	47	44	44	44	102.99	0	323.31	65097000000	417	A0A0L6JTY2	A0A0L6JTY2
670840	3045800	829180	9986600	9577500	43461000	0	0	0	1215800	2162100	755140	4609200	9557700	4005600	30917000	12083000	346730000	0	0	0	7182300	10313000	3851000	6	6	5	50.7	50.7	42.5	15.099	0	24.503	645340000	8	A0A0L6JTY3	A0A0L6JTY3
23704000	44015000	44304000	6285300	8112600	13352000	13299000	5204900	25197000	5098000	1941300	3378500	634240000	587200000	697820000	197400000	125610000	330930000	444010000	197210000	584770000	152950000	73424000	108610000	15	15	15	27	27	27	60.379	0	74.957	6010600000	88	A0A0L6JTY5	A0A0L6JTY5
2882400	12019000	24435000	3783000	9634800	7648300	1838000	152420	5601700	1907500	4809600	4365500	87125000	123590000	548070000	119510000	173780000	108040000	29550000	10671000	148470000	41781000	99002000	65572000	20	20	20	49	49	49	51.862	0	69.084	2451400000	52	A0A0L6JTZ0	A0A0L6JTZ0
1101400	1856900	1968400	314490	582120	716140	3117100	3267600	3250700	1653300	601860	3975300	103310000	47310000	71296000	35158000	41185000	43026000	131780000	199140000	122590000	148280000	66985000	199990000	27	27	27	21	21	21	153.96	0	48.992	1635600000	57	A0A0L6JTZ3	A0A0L6JTZ3
63681000	269850000	217130000	362010000	774290000	502790000	144620000	64476000	122990000	454290000	375890000	795410000	1847200000	3041800000	2561200000	7578500000	6914700000	7242400000	2281100000	1712100000	1965800000	4583100000	4710200000	9131600000	32	32	32	78.5	78.5	78.5	36.315	0	323.31	82948000000	504	A0A0L6JTZ4	A0A0L6JTZ4
38500000	80549000	108050000	141700000	250660000	167270000	50012000	37939000	77867000	194810000	180130000	189040000	1084000000	1056100000	1437700000	2511400000	2643600000	2428800000	1080100000	893670000	1914900000	2251600000	2356000000	2997400000	32	32	32	64.8	64.8	64.8	42.819	0	323.31	39430000000	648	A0A0L6JTZ6	A0A0L6JTZ6
8765600	16845000	17733000	2411100	2355300	1430900	3280900	1175600	9589500	3029200	808610	1983100	211210000	235460000	418350000	138320000	45688000	37847000	114390000	26617000	158460000	51541000	25728000	23496000	17	17	17	38	38	38	51.894	0	35.301	2151600000	39	A0A0L6JTZ7	A0A0L6JTZ7
48067000	112580000	69896000	15485000	25194000	6539400	57875000	27539000	72973000	25840000	15373000	28555000	1535400000	1574500000	1214000000	516640000	402400000	211540000	1448400000	1015100000	1730500000	577280000	449860000	560720000	20	20	20	30.2	30.2	30.2	79.705	0	323.31	16189000000	226	A0A0L6JU00	A0A0L6JU00
1909500	9740100	4379100	0	112290	0	2524300	145030	1715400	0	0	243280	64044000	111110000	29055000	0	4240600	0	37208000	9090300	15924000	0	0	14532000	7	7	7	21.1	21.1	21.1	36.336	0	9.8739	436150000	10	A0A0L6JU01	A0A0L6JU01
0	537390	86644	1497600	12865000	1743400	0	0	0	2668100	1973400	3794200	0	0	0	0	35606000	36303000	0	0	0	19832000	0	17883000	7	7	7	32.6	32.6	32.6	19.592	0	7.6737	226490000	4	A0A0L6JU03	A0A0L6JU03
0	352180	0	0	0	0	0	78746	2287500	0	0	0	0	1962000	0	0	0	0	0	1252200	28174000	0	0	0	2	2	2	9.3	9.3	9.3	26.729	0	6.0181	43495000	1	A0A0L6JU04	A0A0L6JU04
1681300	12144000	1260200	6840300	28554000	19998000	1214500	234730	896300	15286000	20549000	10966000	21383000	44679000	28370000	61874000	344450000	235980000	36757000	87102000	17975000	130690000	447110000	164000000	13	12	3	46.3	44.3	15.5	33.397	0	27.017	2512100000	32	A0A0L6JU11	A0A0L6JU11
90622	432100	956710	43234	0	0	0	0	0	0	0	0	4367700	6083600	20936000	3006000	0	0	0	0	0	0	0	0	5	5	5	7.4	7.4	7.4	69.362	0	4.471	54816000	5	A0A0L6JU12	A0A0L6JU12
660130	0	56291	25112	0	66490	0	0	41975	139670	0	81552	65157000	0	5099800	13883000	0	0	0	0	4758900	22572000	0	46302000	3	3	3	1.2	1.2	1.2	335.77	0.0028289	2.7756	186390000	4	A0A0L6JU24	A0A0L6JU24
2501700	9644600	7996900	1126600	1240500	11987000	484420	0	1243800	268940	0	197260	37378000	196180000	67666000	32837000	31511000	127050000	23932000	0	26305000	17652000	0	13684000	8	8	8	23.2	23.2	23.2	44.407	0	13.808	917300000	17	A0A0L6JU27	A0A0L6JU27
925130	6603300	2401900	0	2445100	0	0	22864	902970	0	0	313910	11140000	29622000	25367000	0	18847000	0	0	3442300	9608800	0	0	8337700	6	6	6	21.6	21.6	21.6	27.596	0	16.646	177000000	9	A0A0L6JU31	A0A0L6JU31
3217300	2932500	2338000	0	0	0	0	0	712670	0	0	0	46386000	29688000	34539000	0	0	0	0	0	11474000	0	0	0	4	4	4	12	12	12	33.851	0	4.1195	165610000	5	A0A0L6JU33	A0A0L6JU33
310440	1823400	962910	7291100	28084000	19454000	521600	274030	793600	29542000	22310000	21839000	8543400	28448000	13389000	168820000	213180000	309260000	3707600	8684500	10126000	232080000	377140000	260760000	12	12	12	31.6	31.6	31.6	40.225	0	44.444	2530900000	58	A0A0L6JU40	A0A0L6JU40
0	0	0	6476800	26444000	14329000	0	0	0	27013000	30146000	13856000	0	0	0	38009000	45240000	68484000	0	0	0	108610000	94158000	46783000	3	3	3	16	16	16	16.812	0	4.2467	591320000	8	A0A0L6JU43	A0A0L6JU43
0	0	0	478430	886360	951360	0	0	0	598400	456570	0	0	0	0	10333000	10083000	11087000	0	0	0	9852400	7273400	0	1	1	1	3.1	3.1	3.1	40.859	0.0048343	2.4587	70793000	5	A0A0L6JU44	A0A0L6JU44
3769200	19165000	13600000	43710000	79017000	75359000	4567100	1336500	2908200	47218000	51750000	96598000	124510000	221980000	171050000	646380000	647320000	821000000	93813000	60001000	92404000	550910000	520690000	978060000	17	17	17	61.2	61.2	61.2	23.592	0	91.584	7463000000	120	A0A0L6JU60	A0A0L6JU60
0	0	0	291050	1721100	0	208600	414220	246780	2994100	5381400	726750	0	0	0	11929000	13205000	0	5185400	14284000	5488400	22537000	54515000	10626000	2	2	2	4.5	4.5	4.5	55.07	0	5.7306	191740000	4	A0A0L6JU76	A0A0L6JU76
51990000	89876000	93661000	25838000	48953000	41258000	72453000	67175000	134400000	53158000	50665000	38582000	1420700000	1142800000	1336500000	653810000	687650000	946690000	1724400000	1376400000	1935400000	1072100000	1312800000	692310000	25	25	25	36.7	36.7	36.7	55.027	0	233.62	19968000000	209	A0A0L6JU79	A0A0L6JU79
670460	7857900	10062000	424080	3621200	5467900	0	817130	0	372950	1231400	319180	19230000	38073000	58293000	7919900	48863000	74212000	0	9047700	0	8749900	14272000	6906200	5	5	4	23.1	23.1	19.5	18.717	0	7.5374	462660000	8	A0A0L6JU86	A0A0L6JU86
0	0	0	0	102090	350280	147660	0	0	0	245990	157260	0	0	0	0	0	9556700	0	0	0	0	7926100	0	2	2	2	3	3	3	76.958	0.0092593	2.0534	44145000	2	A0A0L6JU87	A0A0L6JU87
100100	1189900	1789800	0	0	380760	0	0	261740	0	0	0	3370000	12146000	10407000	0	0	0	0	0	4683300	0	0	0	3	3	3	17.8	17.8	17.8	20.91	0.0007326	3.377	55834000	2	A0A0L6JU89	A0A0L6JU89
12434000	30245000	16513000	27617000	70743000	47354000	5760600	1367700	13251000	14783000	6168400	30828000	526140000	560080000	411410000	1419600000	1046700000	1100100000	268270000	65309000	423030000	446420000	212590000	715420000	31	31	31	43.6	43.6	43.6	84.176	0	228.01	11083000000	171	A0A0L6JU93	A0A0L6JU93
0	0	0	0	0	1870900	0	0	0	0	0	0	0	0	0	0	0	15081000	0	0	0	0	0	0	3	3	3	18.7	18.7	18.7	27.266	0	5.7199	24322000	4	A0A0L6JUA0	A0A0L6JUA0
213140	1045800	5454700	0	0	1029500	198170	0	702200	0	211860	745160	4131700	12925000	70785000	0	0	18554000	3398900	0	7475000	0	3343400	6512000	6	6	6	14.5	14.5	14.5	33.571	0	7.3467	201610000	9	A0A0L6JUA4	A0A0L6JUA4
16226000	29514000	30720000	10276000	16122000	25311000	12729000	6996800	34886000	8387800	6674800	17276000	876810000	762230000	867370000	845430000	555570000	877220000	684610000	365730000	1102100000	465010000	329900000	599560000	45	45	45	52.4	52.4	52.4	95.142	0	323.31	12477000000	220	A0A0L6JUA9;REV__A0A0L6JSH0	A0A0L6JUA9
19341000	43904000	33079000	25684000	120980000	87904000	43493000	31772000	25257000	25631000	5133400	153190000	459410000	703900000	501660000	671730000	1518000000	1677000000	864240000	622360000	481290000	537620000	177170000	2252100000	22	22	22	45.9	45.9	45.9	57.306	0	323.31	16615000000	177	A0A0L6JUB4	A0A0L6JUB4
0	1710500	2292700	0	868730	617680	8953500	0	2494000	0	431680	316790	0	17528000	24901000	0	22179000	18230000	23508000	0	21203000	0	15465000	9591200	4	4	4	15.9	15.9	15.9	28.235	0	6.155	212230000	10	A0A0L6JUB5	A0A0L6JUB5
9611300	3423100	2315800	35236000	105100000	46390000	2702000	186320	1190400	24698000	29087000	27993000	101840000	64648000	47528000	912670000	1085500000	1200500000	23359000	5046100	12435000	439920000	626380000	345550000	21	21	21	35.8	35.8	35.8	53.697	0	126.47	7486300000	99	A0A0L6JUB6	A0A0L6JUB6
503900	1380300	788960	0	0	0	0	0	0	0	0	0	8080000	6837200	4265800	0	0	0	0	0	0	0	0	0	3	3	3	18.8	18.8	18.8	23.015	0	7.2443	29404000	5	A0A0L6JUB8	A0A0L6JUB8
437190	1699500	2261100	0	0	330430	259720	87398	1244700	0	0	0	15343000	19541000	29271000	0	0	14038000	0	0	21055000	0	0	0	6	5	5	16.4	14.8	14.8	43.35	0	33.972	164320000	8	A0A0L6JUC2	A0A0L6JUC2
11160000	33828000	39495000	15095000	92356000	35114000	7869300	11270000	14846000	40768000	31372000	34872000	696420000	809570000	770960000	1173100000	1604600000	838440000	394360000	452990000	540630000	1206600000	1024200000	904090000	28	28	28	42.2	42.2	42.2	68.156	0	250.16	16194000000	176	A0A0L6JUC3	A0A0L6JUC3
0	3308300	7420400	0	2152000	3781100	0	0	0	1314700	1200700	1019000	0	13203000	38452000	0	10781000	18061000	0	0	0	19901000	17586000	12638000	7	7	7	31.9	31.9	31.9	21.443	0	8.7605	242360000	14	A0A0L6JUC4	A0A0L6JUC4
0	235310	123480	8082400	5523300	0	0	0	1110600	4008400	919970	343530	0	18853000	18967000	135260000	16816000	0	0	0	38124000	52392000	26685000	10072000	9	9	9	31.1	31.1	31.1	35.627	0	14.357	406940000	9	A0A0L6JUC7	A0A0L6JUC7
0	873050	793210	150190	770580	140000	0	0	0	137050	313890	125490	0	5720400	4232300	1983100	4779800	1314300	0	0	0	1483400	3480200	1178700	4	4	4	22.3	22.3	22.3	18.515	0	6.0473	39642000	7	A0A0L6JUD3	A0A0L6JUD3
6810400	16650000	25142000	2125300	5365000	5543600	6753000	7853200	11668000	7831900	14768000	10231000	434020000	574200000	995970000	237450000	293830000	287210000	467890000	536930000	483980000	531620000	718720000	543500000	45	45	44	30.2	30.2	29.6	158.61	0	186.51	8814100000	155	A0A0L6JUD5	A0A0L6JUD5
170960	917670	275260	0	1812600	0	272460	35179	910480	643310	702570	745280	17184000	7639700	7691500	0	54744000	0	10252000	3033700	40868000	39236000	40333000	38227000	5	5	5	6.9	6.9	6.9	93.997	0	4.6766	402120000	6	A0A0L6JUD6	A0A0L6JUD6
12392000	25710000	24505000	64090000	72775000	58956000	33360000	9441300	9205100	90563000	88343000	193200000	819530000	884970000	451290000	1952500000	3025900000	2035200000	1066600000	488860000	410390000	2293100000	2493100000	1344500000	23	23	22	31.1	31.1	30.3	83.271	0	256.46	26619000000	119	A0A0L6JUE1	A0A0L6JUE1
1588800	1134000	1044100	0	482160	0	0	0	305390	206630	0	0	8358900	10231000	9436000	0	0	0	0	0	8874100	0	0	0	4	4	4	25.6	25.6	25.6	19.889	0	4.9307	57132000	3	A0A0L6JUE8	A0A0L6JUE8
19496000	62226000	52239000	20494000	54366000	56133000	63771000	69676000	63605000	85424000	89263000	78229000	581470000	642270000	745440000	498470000	551480000	667130000	1034800000	1656100000	1277400000	1301300000	1098000000	1012700000	17	17	17	39.3	39.3	39.3	49.078	0	122.92	17158000000	213	A0A0L6JUF0	A0A0L6JUF0
226960	338200	169900	0	466420	466950	0	61323	173030	182510	240640	510410	0	0	0	0	9857200	19638000	0	0	8986200	7283300	0	16725000	9	9	9	9.7	9.7	9.7	106.62	0	12.969	158840000	8	A0A0L6JUF8	A0A0L6JUF8
28939000	125180000	38283000	257400000	510030000	398130000	48770000	9594100	11320000	194740000	228210000	243970000	415180000	823530000	587860000	2570500000	2130600000	3768200000	511090000	145630000	118800000	1706200000	996400000	1558300000	14	14	14	52.3	52.3	52.3	22.048	0	235.53	23040000000	94	A0A0L6JUG2	A0A0L6JUG2
209660000	671100000	627080000	734470000	858880000	1262400000	218870000	131790000	368800000	519010000	439760000	614640000	6040300000	9893600000	8938000000	19263000000	11759000000	20942000000	4950000000	3393500000	6093900000	11804000000	7921900000	11346000000	48	48	48	80	80	80	66.064	0	323.31	193040000000	906	A0A0L6JUH1	A0A0L6JUH1
916720	2304300	1294500	0	0	0	452170	0	1629900	0	0	0	20475000	17741000	9956600	0	0	0	9768900	0	19235000	0	0	0	3	3	3	8.8	8.8	8.8	52.77	0	42.256	112160000	9	A0A0L6JUI2	A0A0L6JUI2
0	0	1177900	2296400	5342700	3932600	1079800	140480	53513	3258100	2709400	1223200	0	0	17554000	79947000	59534000	54567000	22588000	4204200	7282800	58649000	48660000	23679000	4	4	4	20.3	20.3	20.3	32.629	0	5.5352	551570000	11	A0A0L6JUI6	A0A0L6JUI6
64476000	193480000	212630000	673780000	1610300000	722330000	66099000	30392000	79811000	783330000	712830000	979350000	1562200000	2044600000	2950700000	14792000000	17015000000	14416000000	1645400000	592640000	1320500000	12384000000	9751600000	12594000000	26	26	26	70.8	70.8	70.8	41.814	0	323.31	140960000000	373	A0A0L6JUJ1	A0A0L6JUJ1
16885000	79948000	61640000	71747000	209230000	177200000	24457000	11575000	58908000	71745000	66619000	143860000	425550000	966650000	902540000	1493100000	2191000000	2053100000	456960000	297720000	986830000	1099200000	1163400000	1723100000	23	23	23	59.1	59.1	59.1	41.523	0	243.39	21864000000	218	A0A0L6JUJ6	A0A0L6JUJ6
2537200	785360	0	505010	0	0	0	0	0	757600	3599500	0	0	0	0	0	0	0	0	0	0	7435100	21449000	0	2	2	2	19.1	19.1	19.1	20.899	0	22.284	73662000	3	A0A0L6JUK5	A0A0L6JUK5
350140	579830	0	2926100	4169900	2776500	0	0	0	1066700	267020	90598	11030000	11653000	0	55592000	79115000	24163000	0	0	0	17189000	22085000	9616000	8	8	8	26.1	26.1	26.1	34.739	0	11.339	330120000	7	A0A0L6JUK6	A0A0L6JUK6
0	0	0	1062100	4352600	0	0	0	0	4296800	2893600	3234600	0	0	0	13300000	15795000	0	0	0	0	25829000	18946000	19133000	2	2	2	11.8	11.8	11.8	17.258	0.008615	2.0684	142560000	5	A0A0L6JUK9	A0A0L6JUK9
49383000	154690000	132560000	93652000	298040000	195110000	26899000	12500000	25573000	113910000	103550000	254420000	657850000	873520000	923840000	815100000	1218200000	931060000	273700000	147140000	220050000	678010000	619680000	1107600000	11	11	11	46.1	46.1	46.1	21.515	0	151.67	13143000000	111	A0A0L6JUL3	A0A0L6JUL3
162280000	374880000	244960000	170010000	214330000	188090000	23390000	16328000	19133000	116830000	19445000	98682000	1927000000	2549400000	1851200000	1412400000	1307300000	1150800000	307280000	213400000	224500000	995150000	244130000	655260000	12	12	12	52.5	52.5	52.5	26.791	0	323.31	19780000000	173	A0A0L6JUL8	A0A0L6JUL8
45075000	26195000	7210000	6321800	6812300	2863200	41979000	16319000	10764000	8194100	6013400	4179100	1673600000	636010000	260390000	486040000	250320000	184990000	901840000	1048300000	494940000	260710000	325970000	109930000	16	12	12	18.6	14.6	14.6	105.06	0	54.644	10006000000	63	A0A0L6JUM1	A0A0L6JUM1
2193600	2760100	701090	534450	295610	190000	382540	0	1182300	202910	204730	206850	68595000	41306000	19713000	26398000	0	0	28120000	0	36752000	0	0	0	10	10	10	11.9	11.9	11.9	84.645	0	11.948	336460000	14	A0A0L6JUM2	A0A0L6JUM2
80988000	183610000	90434000	180960000	226490000	260430000	26907000	22468000	32967000	64095000	49246000	130930000	3410400000	3858400000	2466600000	5752500000	4137300000	5563200000	1062100000	1338000000	1193600000	2647700000	1608700000	3684000000	37	37	37	59.3	59.3	59.3	77.262	0	323.31	55330000000	354	A0A0L6JUM3;A0A0L6JVK9	A0A0L6JUM3
50128000	60696000	51392000	25409000	41592000	36163000	39659000	10434000	28093000	21909000	13344000	19721000	2984200000	2211300000	2049200000	2301500000	1691700000	1996900000	1457000000	805450000	1913300000	1380600000	783260000	1110300000	52	52	52	38	38	38	138.84	0	305.39	30289000000	327	A0A0L6JUM9	A0A0L6JUM9
0	2830300	1924400	2738700	9788900	9518700	300930	0	0	1665200	1630600	0	0	14103000	9552600	32399000	47386000	70615000	3125300	0	0	7229800	7249900	0	6	6	6	40.1	40.1	40.1	19.48	0	30.028	303980000	10	A0A0L6JUN5	A0A0L6JUN5
60156	91238	73148	0	0	0	0	109300	24991	76941	31655	23431	9379500	8496500	6092300	0	0	0	0	12260000	7462300	11347000	5779300	0	3	3	3	1.3	1.3	1.3	326.53	0.00073368	3.3989	81974000	5	A0A0L6JUN8	A0A0L6JUN8
946620	291760	0	211940	0	0	0	0	0	0	0	0	34995000	4850800	0	0	0	0	0	0	0	0	0	0	5	5	5	9.7	9.7	9.7	70.57	0	5.5962	52211000	3	A0A0L6JUP1	A0A0L6JUP1
1093400	2316200	0	0	0	0	0	0	415110	0	0	0	21590000	19512000	0	0	0	0	0	0	12337000	0	0	0	5	5	5	9	9	9	64.074	0	6.6335	76495000	4	A0A0L6JUP8	A0A0L6JUP8
486840000	742930000	697440000	42066000	108340000	93402000	719350000	870010000	699010000	159750000	127880000	271610000	25425000000	24114000000	22202000000	2483900000	2408100000	3164200000	31059000000	39733000000	27234000000	5245800000	4117100000	8727200000	62	62	61	59	59	58.3	102.7	0	323.31	265990000000	1118	A0A0L6JUQ4	A0A0L6JUQ4
321760	1133000	1786400	480120	1542000	0	353740	143110	93836	523800	509710	149040	14005000	23994000	22813000	28775000	23951000	0	31286000	10735000	15459000	19113000	20921000	13440000	10	9	9	11.4	10.5	10.5	102.19	0	13.289	337750000	7	A0A0L6JUR1	A0A0L6JUR1
289110000	663470000	695700000	199960000	269810000	380760000	196330000	95354000	207650000	53282000	51161000	40534000	5398700000	6401100000	8702800000	4670900000	2879600000	5553700000	3224400000	2193000000	2748700000	879840000	814250000	617690000	22	22	22	63.3	63.3	63.3	34.064	0	323.31	66006000000	211	A0A0L6JUR5	A0A0L6JUR5
134530	2028100	4665500	219220	2285900	590460	11224000	5669900	92119000	8025400	19921000	9997100	2378200	42504000	77362000	2634200	17464000	6549600	126520000	208880000	1586700000	105490000	456000000	252630000	18	17	17	40.8	39.1	39.1	39.277	0	85.574	3922000000	57	A0A0L6JUR9	A0A0L6JUR9
6441700	17112000	10088000	2976100	9027900	766280	2143100	746850	5123100	558930	126260	1620800	61766000	135010000	92330000	34948000	65129000	16912000	29607000	10778000	35542000	17443000	4726200	23524000	8	8	8	46.4	46.4	46.4	23.955	0	20.964	794240000	37	A0A0L6JUS2	A0A0L6JUS2
0	908310	1234600	632320	0	0	0	0	0	1056600	0	0	0	4936100	6070300	5537800	0	0	0	0	0	7581400	0	0	2	2	2	19.6	19.6	19.6	17.949	0	6.8776	34486000	3	A0A0L6JUS3	A0A0L6JUS3
0	306360	37783	0	52991000	0	0	0	0	0	22821000	0	0	4037600	0	0	0	0	0	0	0	0	0	0	4	4	4	13.9	13.9	13.9	43.444	0.00073046	3.3401	1827700000	2	A0A0L6JUS6	A0A0L6JUS6
926090	1595700	137770	659740	1280200	825760	1517400	0	347670	803610	760890	1690000	68745000	30258000	22519000	19968000	24753000	105040000	75678000	0	24802000	10038000	17470000	41963000	13	13	13	16.9	16.9	16.9	98.194	0	40.167	632680000	27	A0A0L6JUS9	A0A0L6JUS9
176300	1011100	0	3320100	16780000	12628000	1198700	0	0	7088000	12767000	9951200	4988900	16146000	0	93456000	133700000	115520000	50677000	0	0	127120000	146050000	117230000	8	8	8	28.1	28.1	28.1	32.734	0	84.753	1233500000	38	A0A0L6JUU3	A0A0L6JUU3
1661900	4110800	3912200	1722000	3237100	4451200	1351200	416600	1319100	1679700	1510700	2957700	102940000	93676000	106400000	104780000	116150000	167540000	64301000	29883000	65981000	87777000	72717000	129020000	28	28	28	26.4	26.4	26.4	116.88	0	89.18	1699800000	73	A0A0L6JUU9	A0A0L6JUU9
0	255770	0	1497900	11723000	8753800	0	0	0	4404100	3796200	4134300	0	3202400	0	22307000	45386000	64979000	0	0	0	40085000	15275000	20499000	6	6	6	32.6	32.6	32.6	20.38	0	16.973	345650000	17	A0A0L6JUW3	A0A0L6JUW3
10951000	34848000	36987000	9368900	10841000	8383300	74049000	128850000	59618000	20694000	24761000	26152000	623350000	751680000	973700000	629360000	292620000	389660000	2309400000	5177900000	1743600000	704130000	865160000	903510000	36	36	36	39.6	39.6	39.6	89.289	0	323.31	19602000000	218	A0A0L6JUW6	A0A0L6JUW6
0	648770	0	0	459120	790890	0	0	0	0	0	0	0	3918900	0	0	2640900	0	0	0	0	0	0	0	2	2	2	16.6	16.6	16.6	17.349	0.0028269	2.7602	20887000	3	A0A0L6JUX0	A0A0L6JUX0
338770	371990	416450	0	0	0	0	0	0	0	0	0	8520300	7265600	3354200	0	0	0	0	0	0	0	0	0	2	2	2	5.8	5.8	5.8	37.666	0.0034771	2.5602	27053000	2	A0A0L6JUX3	A0A0L6JUX3
3801500	4056300	4197000	2179600	1703400	0	961470	432810	4278500	2025000	1543500	3117500	145580000	53454000	89160000	125380000	31968000	0	66073000	32346000	75733000	70951000	61158000	51956000	13	13	13	20.9	20.9	20.9	76.552	0	37.506	1103600000	31	A0A0L6JUX4	A0A0L6JUX4
0	223330	596780	771420	860000	1180400	0	0	0	186820	1353300	0	0	4512400	5540700	11017000	7148200	7543600	0	0	0	5077700	12669000	0	4	4	4	14.9	14.9	14.9	31.516	0	4.7487	77581000	4	A0A0L6JUX7	A0A0L6JUX7
9893700	307710000	14415000	793810	1360300	270360	10745000	7298600	286460000	1254500	308710	3350200	975400000	3353400000	738360000	78761000	16606000	15627000	863710000	1097200000	3908400000	77809000	20453000	145110000	15	15	15	31.2	31.2	31.2	53.674	0	43.06	17384000000	44	A0A0L6JUX8	A0A0L6JUX8
21035000	21269000	14127000	17555000	24575000	5951900	26788000	8260600	14538000	10415000	990240	19478000	566150000	319470000	233640000	438980000	297290000	154410000	451090000	258390000	281070000	246760000	36603000	347100000	20	20	20	29	29	29	74.756	0	281.82	4994600000	103	A0A0L6JUX9	A0A0L6JUX9
823240	1664100	1320700	0	839620	0	1641900	1261000	1500700	597960	1068800	151880	16548000	24062000	13629000	0	4046100	0	25722000	20628000	25719000	14262000	9485700	10228000	5	5	5	11.8	11.8	11.8	65.431	0	8.7652	228270000	10	A0A0L6JUY4	A0A0L6JUY4
258980	3605000	6873700	11418000	39923000	16255000	806300	997430	906500	28899000	14914000	17274000	92316000	42846000	63225000	174950000	399870000	110330000	21949000	7977400	20175000	363950000	120260000	221290000	11	11	11	30.4	30.4	30.4	26.381	0	39.307	2558300000	33	A0A0L6JUZ6	A0A0L6JUZ6
6005700	24191000	25814000	13578000	111320000	81038000	7086300	10849000	46750000	41922000	84144000	92459000	72534000	183090000	221800000	206480000	1120000000	881470000	107910000	168280000	421380000	533780000	1191900000	968040000	6	6	6	15	15	15	41.309	0	9.8288	9267700000	41	A0A0L6JV01	A0A0L6JV01
90043000	116160000	117860000	21910000	42365000	42515000	97115000	112020000	92306000	39563000	30924000	81353000	3498900000	2453800000	2954500000	1064500000	872570000	948710000	3202500000	4441000000	3142900000	1106200000	957720000	1781300000	23	22	22	29.7	29	29	83.129	0	323.31	37134000000	267	A0A0L6JV03	A0A0L6JV03
2345500	4753200	2088900	1439800	5133900	4881600	379500	0	518380	0	0	0	34634000	38302000	17200000	32527000	47788000	64390000	25033000	0	0	0	0	0	8	8	8	29.4	29.4	29.4	31.688	0	15.912	409280000	10	A0A0L6JV05	A0A0L6JV05
2987000	3294500	1988100	33531000	56610000	64740000	1369500	0	969160	36674000	40933000	51032000	57291000	38023000	20893000	1246600000	688970000	1062800000	8041900	0	4261500	750910000	598010000	746730000	18	18	18	40.7	40.7	40.7	55.507	0	233.96	7941500000	115	A0A0L6JV09	A0A0L6JV09
0	5546900	6577800	0	0	374900	0	0	0	0	0	0	0	52965000	29325000	0	0	12578000	0	0	0	0	0	0	4	4	4	17.8	17.8	17.8	26.587	0	16.097	162490000	6	A0A0L6JV15	A0A0L6JV15
16653000	24771000	43424000	18311000	28314000	17728000	24821000	13818000	33754000	24637000	20305000	17850000	485590000	452830000	540500000	513430000	391590000	372340000	721300000	353510000	706050000	447120000	449420000	356510000	20	20	20	47.1	47.1	47.1	47.323	0	267	8247200000	118	A0A0L6JV28	A0A0L6JV28
0	0	0	1256100	0	0	0	0	0	607730	2805600	441310	0	0	0	14828000	0	0	0	0	0	7123400	22242000	8264900	3	3	3	7.4	7.4	7.4	33.211	0	4.351	66439000	6	A0A0L6JV29	A0A0L6JV29
51641000	135020000	192980000	33290000	55769000	81916000	53016000	16683000	74983000	42784000	23266000	40898000	1852400000	2096700000	3549400000	1047000000	813620000	1490800000	1361900000	514860000	1685700000	722330000	455160000	777970000	31	31	31	52	52	52	56.039	0	281.18	24870000000	275	A0A0L6JV32	A0A0L6JV32
421230	2503400	1642800	0	1727200	0	0	0	0	0	0	0	11012000	15150000	11119000	0	10857000	0	0	0	0	0	0	0	4	4	4	24.4	24.4	24.4	18.426	0	6.3057	81831000	7	A0A0L6JV42	A0A0L6JV42
183610	126100	763350	451400	130980	0	0	0	732110	0	0	0	8924200	11110000	12587000	15306000	9557500	0	0	0	10028000	0	0	0	4	4	4	5.9	5.9	5.9	75.853	0	5.123	90727000	5	A0A0L6JV48	A0A0L6JV48
1359000	6241800	8219400	26445000	69203000	33195000	797930	61346	2511800	29134000	31978000	45506000	51698000	65309000	67657000	767330000	1021100000	434440000	16627000	2923500	36922000	367430000	368450000	496900000	15	15	15	46.2	46.2	46.2	30.413	0	97.215	5857000000	80	A0A0L6JV52	A0A0L6JV52
4598200	7532600	9774800	7669500	15078000	13025000	2015700	756920	4538300	4138400	3113700	7209300	263870000	202910000	260130000	450320000	234190000	493910000	73348000	51740000	207060000	210300000	123020000	303490000	33	32	32	42	41.3	41.3	95.002	0	183.43	4290300000	98	A0A0L6JV57	A0A0L6JV57
185840	0	0	0	0	0	0	0	0	0	0	0	3716700	0	0	0	0	0	0	0	0	0	0	0	1	1	1	5.2	5.2	5.2	33.918	0.00074516	3.5822	3716700	1	A0A0L6JV60	A0A0L6JV60
4089300	18152000	21855000	9683900	18217000	19510000	46657000	87868000	43536000	30932000	23844000	43566000	64776000	194110000	354500000	166210000	217470000	255100000	723730000	1299500000	727510000	457310000	515260000	611790000	7	7	7	19.1	19.1	19.1	44.104	0	31.982	7358200000	64	A0A0L6JV61	A0A0L6JV61
1332200	671940	727290	365160	0	0	26717	176750	553990	169790	78954	173400	68648000	29253000	35387000	31136000	0	0	0	13275000	28156000	20549000	13513000	44676000	10	10	10	7	7	7	177.61	0	20.942	359200000	13	A0A0L6JV62	A0A0L6JV62
4563600	3362500	4877300	1566800	5791100	5348500	1261700	1012000	662480	4468700	4353300	2240700	41265000	16834000	59648000	49938000	68569000	137230000	41988000	52296000	16760000	65550000	72375000	29697000	10	10	10	26.9	26.9	26.9	48.932	0	22.564	948210000	21	A0A0L6JV65	A0A0L6JV65
21465000	30334000	30847000	5712800	7946500	8833500	9217000	2771400	17804000	2128000	937660	5210700	467210000	416730000	429420000	193070000	170440000	186700000	243800000	90229000	342700000	74503000	39144000	158890000	23	23	23	49.7	49.7	49.7	41.953	0	110.22	4009800000	73	A0A0L6JV71	A0A0L6JV71
697670	2177500	2620100	2184400	420940	0	119180	96178	995200	4189900	14757000	6405100	36047000	29947000	48842000	0	8222700	0	10963000	9390900	14393000	0	0	0	13	13	13	21.5	21.5	21.5	62.307	0	14.767	1178500000	15	A0A0L6JV73	A0A0L6JV73
0	1497600	243110	0	0	0	0	0	262130	0	0	0	0	8669900	5336200	0	0	0	0	0	6955400	0	0	0	2	2	2	5.9	5.9	5.9	31.437	0.0061141	2.3096	36051000	5	A0A0L6JV76	A0A0L6JV76
13796000	17324000	27540000	10302000	8797600	4014700	4457600	2501600	7504200	908560	96246	599560	337980000	207330000	361820000	248360000	187130000	119260000	136580000	64943000	214160000	31992000	7213100	24188000	19	19	19	40.7	40.7	40.7	48.501	0	52.862	2739600000	70	A0A0L6JV80	A0A0L6JV80
4099000	11851000	6303100	942020	2810000	1890900	944150	874370	3401400	1315900	309310	951280	80384000	94418000	97697000	32940000	21994000	47168000	30817000	14780000	42274000	29282000	15902000	20173000	9	9	9	24.1	24.1	24.1	40.628	0	15.753	785240000	16	A0A0L6JV82	A0A0L6JV82
2052500	4758400	12694000	370660	4234500	6611800	1031800	1927100	2794700	7952600	12814000	2755800	28352000	31427000	128850000	9014900	57744000	109580000	9864400	49074000	33975000	165220000	120970000	20055000	12	12	12	39.2	39.2	39.2	34.852	0	56.669	1140000000	47	A0A0L6JV83	A0A0L6JV83
293680	1287600	4746600	872420	0	0	0	30078	615650	0	0	0	11626000	27281000	106120000	11524000	0	0	0	2629800	24641000	0	0	0	11	11	10	17.7	17.7	16.4	63.805	0	25.518	274610000	14	A0A0L6JV85	A0A0L6JV85
1429500	5716700	10427000	109090000	433530000	258530000	2705700	770120	6966100	167460000	249570000	76155000	11335000	22305000	52023000	1124300000	2034800000	1622900000	32605000	6719200	38314000	1223600000	1747100000	421000000	10	10	10	50.5	50.5	50.5	20.864	0	116.15	14546000000	146	A0A0L6JV88	A0A0L6JV88
223440	8081300	6892600	5982500	16157000	19099000	1376900	565330	1263400	14636000	13748000	14983000	7145700	85430000	91824000	161610000	178000000	219840000	37943000	13176000	25890000	269180000	281440000	202760000	16	16	16	36.7	36.7	36.7	54.811	0	274.77	2472200000	67	A0A0L6JV91	A0A0L6JV91
87387	472760	461440	228040	204980	0	0	0	0	0	0	0	6364300	9208000	7493500	10244000	5191400	0	0	0	0	0	0	0	3	3	3	4.6	4.6	4.6	71.76	0	6.0039	58184000	4	A0A0L6JV94	A0A0L6JV94
7230600	11602000	10953000	995010	2541900	3276400	2450400	0	3162300	0	0	0	112840000	52486000	86291000	33060000	29523000	22902000	37767000	0	28572000	0	0	0	6	6	6	28.1	28.1	28.1	31.432	0	15.715	590970000	14	A0A0L6JV97	A0A0L6JV97
1198200	2746500	2328000	171570	4547700	5180000	1390100	220870	1873300	2774300	2568400	1162600	43882000	54483000	53703000	23180000	66261000	46121000	38314000	15308000	47292000	89433000	105780000	22125000	17	14	14	30.8	26.5	26.5	58.008	0	44.475	915650000	35	A0A0L6JV98	A0A0L6JV98
0	0	0	431940	672060	900820	0	0	0	0	0	0	0	0	0	8615800	7060300	9762100	0	0	0	0	0	0	1	1	1	4.2	4.2	4.2	48.617	0	16.436	38092000	4	A0A0L6JVA0	A0A0L6JVA0
202510	410900	1095300	92797	392150	1134600	177060	0	142430	1024900	0	0	5432100	9828100	7955100	3664000	9455500	14999000	6955700	0	5985100	10632000	0	0	3	3	3	11.5	11.5	11.5	32.522	0.002809	2.6916	112140000	3	A0A0L6JVA7	A0A0L6JVA7
4350500	18612000	45222000	8448200	10651000	18218000	3620400	2360500	14874000	6365700	7414800	3213200	96785000	172120000	411380000	177640000	142370000	291090000	55267000	54044000	208710000	82259000	141810000	40948000	10	10	10	40.2	40.2	40.2	28.942	0	44.311	2867000000	36	A0A0L6JVA8	A0A0L6JVA8
8896300	9757100	766620	69740000	78380000	24970000	0	222540	0	4185400	7415000	246480	207800000	82321000	5068200	1186500000	847690000	424380000	0	1047900	0	28212000	46120000	3054900	14	14	14	36.5	36.5	36.5	33.654	0	137.49	3887000000	64	A0A0L6JVA9	A0A0L6JVA9
0	0	50601	4546300	10276000	6197500	43997	0	0	5462100	10925000	6208200	0	0	2108900	34271000	72380000	59224000	2363100	0	0	45622000	155120000	105400000	8	8	8	31.8	31.8	31.8	33.392	0	24.82	699360000	32	A0A0L6JVB7	A0A0L6JVB7
0	0	185370	1566700	621060	910740	1325200	2877200	1659600	8635300	20769000	4486100	0	0	21612000	44466000	63289000	40176000	73832000	165440000	94139000	199650000	441860000	122630000	17	17	17	29	29	29	94.222	0	225.43	1764500000	51	A0A0L6JVC1	A0A0L6JVC1
1203200	5422100	2320800	0	0	0	331630	0	1475500	0	0	0	14758000	53993000	26346000	0	0	0	14243000	0	22798000	0	0	0	5	5	5	13.6	13.6	13.6	34.313	0	5.5091	204310000	10	A0A0L6JVC3	A0A0L6JVC3
631930	7458600	3719100	0	1910400	719840	0	0	0	0	0	0	17727000	19546000	17427000	0	0	9905500	0	0	0	0	0	0	4	4	4	22.8	22.8	22.8	14.126	0	7.8694	129960000	6	A0A0L6JVC4	A0A0L6JVC4
0	165510	1078000	0	0	0	0	0	0	0	0	0	0	3423700	17564000	0	0	0	0	0	0	0	0	0	3	3	3	5.4	5.4	5.4	74.139	0	8.8455	34819000	4	A0A0L6JVD1	A0A0L6JVD1
229430	489570	199340	0	0	79534	236130	22864	159750	0	0	0	2096000	4570300	2070500	0	0	838380	3221300	388840	2005800	0	0	0	2	2	2	8.1	8.1	8.1	34.049	0	25.297	24082000	9	A0A0L6JVD3	A0A0L6JVD3
0	1499600	2113900	0	0	0	0	0	382340	0	0	0	0	8066900	17342000	0	0	0	0	0	5758400	0	0	0	2	2	2	7.4	7.4	7.4	30.78	0.0021307	2.8357	51946000	2	A0A0L6JVD4;A0A0L6JPE7	A0A0L6JVD4;A0A0L6JPE7
3584700	9863800	12017000	4956100	8649700	17209000	22058000	63920000	8037700	30962000	50253000	28058000	146880000	156120000	248340000	182570000	173730000	277710000	526000000	1578700000	190720000	532660000	822610000	436490000	18	18	18	35.3	35.3	35.3	58.629	0	323.31	7008300000	154	A0A0L6JVD6	A0A0L6JVD6
0	0	0	0	0	1374500	0	0	0	0	0	0	0	0	0	0	0	14488000	0	0	0	0	0	0	1	1	1	2.8	2.8	2.8	32.186	0.0054459	2.3233	23366000	1	A0A0L6JVD9	A0A0L6JVD9
618160	460970	468060	0	0	0	761200	285090	434960	0	0	0	10526000	8008800	9048100	0	0	0	19326000	9023300	10164000	0	0	0	1	1	1	2.1	2.1	2.1	58.136	0.0035039	2.6528	87825000	7	A0A0L6JVE2	A0A0L6JVE2
0	555450	282740	166840	578900	1712000	0	0	0	341770	385580	2265700	0	5800500	3285200	3150000	5756700	8471100	0	0	0	4919200	5369700	18600000	2	2	2	7.8	7.8	7.8	23.766	0.0073236	2.1244	88045000	10	A0A0L6JVF3	A0A0L6JVF3
2258500	5265000	9801000	0	2579200	4226200	5914900	13432000	4153900	4086900	14390000	2907200	50323000	30428000	87570000	0	41896000	65645000	50899000	170550000	49705000	57009000	171030000	50506000	9	9	9	33.1	33.1	33.1	36.123	0	24.675	1104200000	30	A0A0L6JVF4	A0A0L6JVF4
0	1441700	0	1651800	512560	1028000	0	0	278130	1420800	922400	0	0	2602900	0	0	5258000	12505000	0	0	0	0	0	0	1	1	1	4.7	4.7	4.7	24.802	0.0034795	2.5674	87064000	4	A0A0L6JVF9	A0A0L6JVF9
10119000	9400100	12185000	1027500	2520600	929480	7033900	17078000	7398500	5864800	5027800	4951500	279180000	116160000	92232000	60320000	35087000	30690000	276180000	468110000	105380000	108980000	92425000	81099000	5	5	5	8.9	8.9	8.9	57.896	0	7.2273	2422500000	19	A0A0L6JVG1	A0A0L6JVG1
66013000	206680000	142680000	74593000	235780000	278130000	67227000	40741000	80905000	126600000	169450000	107410000	565970000	998850000	878030000	942070000	1196000000	1300900000	479010000	436980000	603950000	1095500000	1307400000	746760000	10	10	10	39.8	39.8	39.8	21.325	0	44.43	15962000000	117	A0A0L6JVG4	A0A0L6JVG4
1588400	127850000	4938300	9178100	30800000	7376200	204800000	91834000	144330000	4107300	3563200	84651000	1507700000	1977900000	1398200000	4436900000	4740400000	2720300000	512860000	1012900000	1568100000	1497300000	434950000	765780000	32	32	32	46.2	46.2	46.2	72.682	0	104.04	30745000000	77	A0A0L6JVG5	A0A0L6JVG5
4628700	17260000	16772000	10961000	31505000	20812000	31319000	42566000	8100700	25637000	25994000	33508000	211740000	347030000	337470000	625050000	519190000	477240000	917480000	1384200000	237030000	713920000	836640000	790020000	22	22	21	34.6	34.6	33.7	80.709	0	203.16	10224000000	144	A0A0L6JVG7	A0A0L6JVG7
8295400	38621000	23505000	25169000	72690000	13176000	29391000	36916000	12205000	59458000	23599000	100420000	224660000	422490000	282450000	498640000	687020000	144360000	602700000	660910000	415810000	724360000	272820000	1214000000	12	12	12	31.4	31.4	31.4	41.066	0	183.83	8868800000	67	A0A0L6JVH1	A0A0L6JVH1
1196800	333730	274170	4501000	20216000	1870600	0	0	0	3743900	7540000	11891000	12915000	2895800	2676900	59453000	83224000	8766800	0	0	0	25841000	44762000	60754000	4	4	4	23.6	23.6	23.6	16.08	0	8.4414	464100000	16	A0A0L6JVH5	A0A0L6JVH5
364500	1038000	1841500	35679	0	0	0	0	254410	0	0	0	4704900	5470500	16942000	1466700	0	0	0	0	3378200	0	0	0	3	3	3	11.6	11.6	11.6	32.371	0	5.8315	49478000	1	A0A0L6JVH8	A0A0L6JVH8
1342600	2606900	1233500	3363200	11454000	8794600	233230	2989600	1444500	6689000	6363300	16660000	47621000	44910000	25576000	156650000	188560000	266820000	8967600	72535000	41565000	151240000	118510000	274430000	18	18	18	36.7	36.7	36.7	60.424	0	116.88	2084800000	58	A0A0L6JVH9;REV__A0A0L6JWN6	A0A0L6JVH9
5370100	11862000	16477000	4153200	3368800	7160800	8452700	14675000	3973500	3577900	16900000	7175000	86466000	72578000	89630000	53958000	49746000	106020000	105840000	183910000	55478000	115220000	149250000	97890000	5	5	5	12.8	12.8	12.8	45.012	0	17.976	1650400000	32	A0A0L6JVI4	A0A0L6JVI4
522300	3006800	4102700	1100000	5291800	5121000	2497200	292200	5103800	1738700	759820	0	16928000	28460000	35339000	26686000	51094000	56896000	18089000	8556000	21022000	35711000	15669000	0	4	4	4	13.2	13.2	13.2	34.028	0	9.7405	472580000	22	A0A0L6JVJ2	A0A0L6JVJ2
0	0	928400	0	0	0	113070	0	829120	0	0	0	0	0	10617000	0	0	0	6342300	0	13530000	0	0	0	4	4	4	9.5	9.5	9.5	50.141	0	9.1039	44894000	4	A0A0L6JVJ3	A0A0L6JVJ3
726770	1669000	1150700	0	249570	0	528930	22228	1009700	0	0	0	22612000	17080000	10706000	0	17162000	0	0	4709200	41300000	0	0	0	7	7	7	11.1	11.1	11.1	59.583	0	9.9225	187490000	12	A0A0L6JVJ7	A0A0L6JVJ7
0	0	0	0	0	0	2262100	0	0	7098100	11865000	11009000	0	0	0	0	0	0	22344000	0	0	38439000	48886000	25360000	2	2	2	16.8	16.8	16.8	19.677	0.0092348	2.0393	225640000	2	A0A0L6JVJ9	A0A0L6JVJ9
110560	779100	878450	1417300	2017900	2791600	0	386470	685160	1028900	1278600	2562700	9413300	5897800	8128000	14719000	20371000	23231000	0	17941000	21983000	22186000	17328000	19287000	5	5	5	13.4	13.4	13.4	41.439	0	7.545	292670000	14	A0A0L6JVK5	A0A0L6JVK5
0	0	0	2002600	11312000	8541700	0	0	0	0	0	0	0	0	0	34096000	18074000	27029000	0	0	0	0	0	0	4	4	4	35.1	35.1	35.1	9.0482	0	4.0559	131140000	2	A0A0L6JVL1	A0A0L6JVL1
3179600	6866500	6775100	3107000	11137000	2957300	2848400	670350	3954900	2784500	2044700	3977900	49526000	78164000	62622000	37119000	113130000	56881000	41564000	32706000	58816000	40797000	44293000	58228000	9	9	9	22.9	22.9	22.9	40.102	0	12.99	1006100000	27	A0A0L6JVL8	A0A0L6JVL8
1984900	14213000	6979900	19034000	66286000	18273000	3175500	3606500	3128500	13822000	11761000	6927500	26117000	70700000	49904000	134890000	291040000	205810000	25053000	41997000	25556000	70021000	71145000	87737000	6	6	6	31.9	31.9	31.9	21.314	0	19.266	1691900000	38	A0A0L6JVL9	A0A0L6JVL9
629520	1675000	908780	1543000	4351900	1706600	0	0	447570	889860	0	0	20666000	23112000	18806000	23357000	28926000	18373000	0	0	15813000	18412000	0	0	8	8	8	24.7	24.7	24.7	31.175	0	15.032	255200000	7	A0A0L6JVM6;A0A0L6JWE5	A0A0L6JVM6
697210	2640400	3657500	1516700	5004000	1588600	951100	416170	2356200	480860	0	2107800	48702000	90197000	109970000	99460000	144380000	77565000	70722000	20255000	101490000	32197000	0	99947000	23	23	23	23.4	23.4	23.4	111.67	0	57.436	1370700000	49	A0A0L6JVN2	A0A0L6JVN2
409280	188260	166140	397850	223990	1180900	0	0	0	0	129200	0	10641000	0	0	0	3045300	0	0	0	0	0	2459900	0	5	5	5	8.6	8.6	8.6	52.195	0	5.6372	70086000	4	A0A0L6JVN4	A0A0L6JVN4
24349000	31892000	22604000	217090000	390520000	335780000	6064400	512740	2482000	53211000	53402000	25095000	268240000	242170000	222560000	3825400000	3952100000	3121800000	89817000	16543000	50034000	727090000	540200000	244540000	12	12	12	37.2	37.2	37.2	26.521	0	45.907	19771000000	70	A0A0L6JVN9	A0A0L6JVN9
1389100	3893500	1816000	525030	50688000	1247300	107980	201610	5601100	2065600	1898900	1128700	169180000	138810000	111420000	88731000	293960000	31551000	51900000	51597000	115760000	132990000	220640000	49507000	11	11	11	19.6	19.6	19.6	73.072	0	22.412	2540300000	29	A0A0L6JVP1	A0A0L6JVP1
0	0	0	0	207600	0	313650	0	0	0	457810	0	0	0	0	0	0	0	8357900	0	0	0	4554900	0	2	2	2	4.5	4.5	4.5	48.637	0	3.958	21539000	1	A0A0L6JVP6	A0A0L6JVP6
8105800	13691000	19418000	2558500	5554700	8359000	9095900	6801800	12830000	7316200	13588000	11901000	411770000	295790000	558040000	218560000	236680000	373650000	431350000	367600000	460160000	405340000	506200000	507450000	36	35	35	28	27.2	27.2	128.32	0	184.54	6795600000	153	A0A0L6JVQ6	A0A0L6JVQ6
16070000	18630000	11135000	4271500	2245200	991030	4413300	1536800	12639000	1909000	2102600	2525200	172420000	116390000	112450000	35289000	20381000	24907000	46632000	46846000	91435000	32176000	26300000	21772000	6	6	6	29.8	29.8	29.8	25.033	0	15.16	1020100000	25	A0A0L6JVQ8	A0A0L6JVQ8
8168900	20057000	19515000	10044000	15716000	12001000	3216800	1124400	11009000	5810200	3412600	8252700	501040000	521040000	554920000	681460000	464110000	508520000	229270000	133570000	437580000	329460000	238880000	384430000	46	46	46	37.2	37.2	37.2	126.31	0	237.98	7454700000	202	A0A0L6JVS1	A0A0L6JVS1
16731000	39695000	32232000	23897000	48755000	30584000	9943000	2520200	23369000	22305000	11777000	41321000	442030000	425150000	484230000	588480000	585640000	431500000	323520000	90719000	429220000	397640000	184680000	443260000	24	24	24	40.6	40.6	40.6	48.068	0	87.389	7275100000	125	A0A0L6JVT2	A0A0L6JVT2
6588400	9174800	9641800	1806700	5392300	6534400	1192100	1607300	2632500	2180800	2700400	337320	111530000	76651000	104310000	46648000	55800000	96869000	28749000	44154000	33970000	32287000	44356000	8150500	7	7	7	14.5	14.5	14.5	67.118	0	151.75	995770000	24	A0A0L6JVU2	A0A0L6JVU2
3000300	6633500	5628900	1016400	0	137100	2168800	969110	3432400	308780	136810	362570	103300000	195770000	197890000	42044000	0	24775000	162450000	38964000	75078000	19189000	20046000	37427000	20	20	20	26.8	26.8	26.8	86.089	0	38.693	1284900000	38	A0A0L6JVU6	A0A0L6JVU6
1968300	6720800	3667700	4085300	18922000	8311800	2377300	2642200	1761100	6970500	3810000	7614000	58890000	96050000	43125000	161860000	333050000	117840000	47775000	56936000	32438000	129420000	76516000	114350000	13	13	13	21.3	21.3	21.3	78.777	0	88.431	1996700000	44	A0A0L6JVU9	A0A0L6JVU9
1256800	2093100	0	11723000	74093000	66377000	401530	0	461770	18331000	12297000	35690000	21380000	12733000	0	192260000	531280000	708410000	3731600	0	3917900	194960000	74976000	280040000	13	13	13	44.2	44.2	44.2	23.569	0	48.636	3340900000	69	A0A0L6JVV1	A0A0L6JVV1
2030400	3950700	1760300	329130	66691	0	59672	19109	1999400	0	0	0	17180000	91901000	8191300	3824300	2450600	0	3108600	1561200	62808000	0	0	0	8	8	8	20.5	20.5	20.5	50.601	0	12.463	275820000	8	A0A0L6JVV6	A0A0L6JVV6
64874000	101810000	41196000	21247000	66197000	27792000	21868000	12564000	22168000	20876000	18334000	13433000	3058000000	2883400000	1241700000	878330000	844250000	732900000	757280000	527300000	844480000	621790000	634390000	416470000	30	30	30	36.5	36.5	36.5	90.368	0	323.31	19456000000	218	A0A0L6JVW1	A0A0L6JVW1
13543000	24074000	20355000	5728200	4152500	1821000	3816400	2219200	6607100	951710	268230	208770	555480000	566960000	519550000	202320000	89577000	57629000	108470000	81101000	132370000	31268000	13164000	15116000	23	23	23	37	37	37	74.559	0	68.299	3349800000	65	A0A0L6JVW2	A0A0L6JVW2
0	0	0	13628000	32483000	18829000	782900	296550	0	14560000	8541000	27824000	0	0	0	68488000	95920000	52624000	4410400	2318300	0	77868000	58132000	92614000	3	3	3	55.4	55.4	55.4	8.6227	0	25.899	701670000	21	A0A0L6JVW3	A0A0L6JVW3
0	420000	3364700	1431400	2094600	0	0	0	300300	0	0	0	0	9030000	12908000	21154000	18571000	0	0	0	8684100	0	0	0	4	4	4	14.4	14.4	14.4	26.468	0	6.5494	106560000	3	A0A0L6JVW4	A0A0L6JVW4
6072900	20962000	12907000	904600	4530500	635000	2813900	0	7706400	575480	0	2983000	57976000	219640000	111380000	14934000	26299000	10552000	29470000	0	107990000	10490000	0	30687000	10	10	10	45.9	45.9	45.9	27.104	0	21.164	961450000	33	A0A0L6JVW5	A0A0L6JVW5
0	207870	290450	0	0	0	0	0	2211200	0	0	0	0	0	0	0	0	0	0	0	57162000	0	0	0	2	2	2	3	3	3	56.561	0.0097911	1.9425	94832000	2	A0A0L6JVW8	A0A0L6JVW8
56130000	132330000	61287000	185120000	277050000	154520000	39340000	13959000	56295000	115830000	125660000	108830000	1735500000	2239400000	1098800000	5635500000	4558600000	2339200000	1055700000	554330000	1514300000	1547600000	1847800000	1552200000	25	25	24	52.3	52.3	50.2	46.764	0	236.53	38464000000	265	A0A0L6JVX3	A0A0L6JVX3
0	0	0	547380	699200	1722800	0	0	0	740250	3683700	712860	0	0	0	0	0	39045000	0	0	0	0	28740000	0	4	4	4	12.3	12.3	12.3	32.5	0	7.1645	145910000	4	A0A0L6JVY4	A0A0L6JVY4
0	112310	93570	1528700	1326600	1381300	0	0	0	1708000	1763700	899110	0	5532200	5326500	40085000	10974000	22866000	0	0	0	22980000	26827000	10968000	4	4	4	13.5	13.5	13.5	36.224	0	7.6022	202700000	8	A0A0L6JVY9	A0A0L6JVY9
8956700	17155000	15252000	5025800	7805500	59470000	84445000	108960000	55044000	28519000	22800000	26065000	542820000	542390000	714450000	389470000	439990000	405510000	4297500000	5819200000	2001400000	1511000000	1393100000	1171400000	39	39	39	40.2	40.2	40.2	116.98	0	179.27	25051000000	241	A0A0L6JVZ4	A0A0L6JVZ4
0	1746800	8090800	0	1180400	1016600	0	0	1049200	0	0	0	0	27691000	117100000	0	19522000	13907000	0	0	26696000	0	0	0	9	9	9	25.5	25.5	25.5	39.982	0	142.57	353260000	20	A0A0L6JVZ5	A0A0L6JVZ5
99085	376270	1949400	1533700	2002200	681260	0	3803600	1075300	727110	912270	0	4022100	7508300	7490500	23747000	52982000	38315000	0	115330000	11387000	17439000	30982000	0	4	4	4	7.1	7.1	7.1	57.993	0	7.2077	394810000	7	A0A0L6JW06	A0A0L6JW06
10380000	28865000	30499000	35248000	89318000	94901000	73982000	25715000	22100000	69740000	9480800	183040000	495590000	667730000	790200000	1292400000	1789800000	1608600000	2208100000	1224100000	933180000	1668400000	263930000	3966100000	35	35	35	43	43	43	75.343	0	307.45	26257000000	300	A0A0L6JW12	A0A0L6JW12
5217000	16909000	14629000	3452500	4401400	4060600	2868300	955890	5827000	776570	0	1485800	147570000	166540000	144970000	82651000	66526000	59817000	65239000	25732000	75496000	19856000	0	42302000	12	12	12	31.1	31.1	31.1	45.066	0	30.55	1332800000	42	A0A0L6JW23	A0A0L6JW23
425770	3178900	1531400	15333000	32325000	23282000	142200	284170	1257000	12773000	16611000	18825000	13879000	83387000	38180000	586790000	658320000	556420000	4053200	10858000	26269000	386580000	476390000	613890000	28	28	28	33.6	33.6	33.6	80.471	0	136.21	5290700000	122	A0A0L6JW30	A0A0L6JW30
33259000	102800000	102550000	22803000	68407000	59086000	219650000	316520000	159350000	121210000	273100000	154960000	1445500000	2196800000	2845500000	1072500000	1276800000	1629400000	6739900000	12697000000	5097700000	3620400000	7140000000	3242800000	39	38	38	54.9	54.2	54.2	94.482	0	323.31	70249000000	422	A0A0L6JW36	A0A0L6JW36
29402000	55320000	47796000	24849000	43173000	26091000	16791000	8835500	30639000	26595000	31056000	33454000	1277000000	945020000	1183000000	1378300000	911340000	1021000000	562460000	569930000	735220000	965790000	1198600000	1121900000	39	39	36	30.2	30.2	28.3	118.55	0	177.01	17204000000	242	A0A0L6JW41;A0A0L6JGD5	A0A0L6JW41
11237000	17123000	10507000	1475100	1276200	462020	1016000	1931400	8424600	0	0	745030	165200000	219790000	125660000	44892000	11833000	12403000	39166000	31472000	149630000	0	0	17057000	11	11	11	33	33	33	40.201	0	27.27	1138100000	29	A0A0L6JW43	A0A0L6JW43
0	0	95765	0	0	191230	0	0	398950	0	780270	1087300	0	0	4344500	0	0	10851000	0	0	8427800	0	12227000	24260000	4	4	4	8	8	8	60.967	0	3.9813	89374000	3	A0A0L6JW46	A0A0L6JW46
1383000000	1007800000	1216600000	4664100000	7987600000	6943100000	2118000000	940000000	649360000	5120900000	6520200000	6909800000	94590000000	23615000000	42104000000	279920000000	233510000000	263970000000	86702000000	51344000000	22291000000	192070000000	274570000000	224040000000	125	125	124	86.3	86.3	86.3	126.81	0	323.31	3045800000000	12508	A0A0L6JW49	A0A0L6JW49
2886100	602390	581890	3021300	5529700	3421100	113420	0	280600	1340000	1647800	2438600	75587000	17896000	20181000	34759000	44063000	80652000	11612000	0	20098000	22517000	33490000	41213000	6	6	6	12.3	12.3	12.3	42.645	0	6.4041	568440000	13	A0A0L6JW70	A0A0L6JW70
398410	1252800	0	46907	0	0	123130	0	696400	0	0	0	8102900	21949000	0	2691300	0	0	3920100	0	6990100	0	0	0	2	2	2	4.3	4.3	4.3	42.499	0.00072833	3.2648	62941000	4	A0A0L6JW73	A0A0L6JW73
0	0	182800	0	0	90831	124720	137230	157770	1568100	1253600	0	0	0	4405500	0	0	3128400	4170300	4884100	4499900	87112000	12630000	0	1	1	1	1.1	1.1	1.1	85.213	0.0086093	2.068	161690000	1	A0A0L6JW77	A0A0L6JW77
104720	766660	624820	0	0	0	1041300	1584700	1088200	4783.6	3659	20870	377820	5463400	3798400	0	0	0	75718000	80254000	63280000	219330	172390	1043600	11	11	11	10.2	10.2	10.2	124.7	0	24.141	293420000	25	A0A0L6JW90	A0A0L6JW90
0	1440200	0	0	0	4249100	734000	0	0	0	2097800	0	0	3954400	0	0	0	13174000	2945100	0	0	0	7681200	0	1	1	1	7.3	7.3	7.3	16.789	0.0098232	1.9697	42606000	3	A0A0L6JW91	A0A0L6JW91
15858000	19778000	48312000	974730000	2121000000	1510600000	67484000	20234000	9412400	998230000	945690000	695310000	262410000	199870000	757590000	15409000000	14817000000	14918000000	1019500000	473980000	212270000	11646000000	7883600000	5802900000	21	21	21	73.5	73.5	73.5	33.274	0	272.61	118830000000	311	A0A0L6JW92	A0A0L6JW92
6867900	21864000	14235000	7082300	11152000	11764000	3175800	1624200	8760900	5311300	4846400	4889400	266310000	301910000	243980000	295070000	178310000	396820000	86144000	76840000	199760000	137310000	99263000	192630000	16	16	16	28.6	28.6	28.6	65.106	0	82.08	3656600000	59	A0A0L6JW98	A0A0L6JW98
6646300	3246100	1704600	1136600	0	380430	2077700	0	0	0	0	0	151240000	195040000	111990000	0	0	56166000	0	0	0	0	0	0	14	14	14	20.8	20.8	20.8	82.183	0	25.337	805160000	21	A0A0L6JWA0	A0A0L6JWA0
7081600	19201000	10988000	8714000	0	11782000	156560000	170210000	72311000	85164000	46128000	42868000	77712000	43698000	59793000	55767000	0	28038000	473050000	491610000	221990000	264890000	191990000	130110000	3	3	3	24.7	24.7	24.7	10.276	0	9.578	2524000000	21	A0A0L6JWA1	A0A0L6JWA1
46357000	79760000	188560000	190790000	560100000	336710000	313000000	501960000	246350000	361930000	1018600000	340050000	775590000	582710000	1264500000	1565600000	3157600000	2556200000	2189400000	3931900000	1838900000	4696000000	8413000000	3737400000	15	15	15	72.9	72.9	72.9	31.143	0	323.31	54395000000	252	A0A0L6JWA2	A0A0L6JWA2
16753000	25643000	35667000	560620	1091400	1146300	5465900	1643100	28608000	843460	1544200	1015400	267130000	116430000	333810000	16392000	16807000	38398000	42810000	18835000	339090000	18801000	33302000	18543000	10	10	10	38.8	38.8	38.8	27.619	0	29.305	1799700000	31	A0A0L6JWC5	A0A0L6JWC5
0	0	0	0	2833400	2077300	3026900	0	0	3225100	1170000	4113400	0	0	0	0	10013000	7075500	20865000	0	0	12784000	7316700	13206000	2	2	2	18.9	18.9	18.9	12.005	0.0060976	2.2693	131570000	9	A0A0L6JWC6	A0A0L6JWC6
0	0	640590	0	0	0	294020	98431	504990	455500	1223500	178300	0	0	11347000	0	0	0	10583000	7656100	10005000	7253700	18996000	6361200	4	4	4	8.1	8.1	8.1	59.049	0	6.4384	101860000	4	A0A0L6JWC7	A0A0L6JWC7
1237500	2079300	1558000	0	0	0	0	0	738510	0	0	0	14560000	14356000	13235000	0	0	0	0	0	16000000	0	0	0	4	4	4	18.2	18.2	18.2	25.729	0	5.289	84200000	4	A0A0L6JWC9	A0A0L6JWC9
628980	2438400	1082000	0	0	0	835760	0	0	0	0	0	17876000	23582000	13357000	0	0	0	17780000	0	0	0	0	0	3	3	3	7.6	7.6	7.6	36.769	0.0073284	2.1288	109670000	4	A0A0L6JWD0	A0A0L6JWD0
4423700	5024400	1314200	0	0	4924600	1877000	0	192910	0	0	0	21209000	26313000	8998800	0	0	18632000	14308000	0	5123200	0	0	0	2	2	2	12.4	12.4	12.4	16.932	0.00074129	3.5218	142060000	7	A0A0L6JWD3	A0A0L6JWD3
1361400	2809600	2959700	989860	9271500	185610	0	1259000	937730	0	0	82322	18695000	19053000	24388000	29854000	50207000	13382000	0	28735000	9364300	0	0	8912300	6	6	6	27.2	27.2	27.2	26.671	0	10.365	317710000	9	A0A0L6JWE1	A0A0L6JWE1
5064100	17018000	19491000	4290900	3570000	4003300	23908000	19404000	20899000	4793900	7255000	8148100	73275000	91776000	119550000	77990000	35131000	71385000	191170000	170200000	205930000	87710000	93200000	80656000	6	6	6	13.9	13.9	13.9	50.76	0	27.804	1792000000	29	A0A0L6JWE8	A0A0L6JWE8
0	1876100	0	0	16691000	21359000	0	1092800	0	0	13121000	20539000	0	5151300	0	0	0	0	0	0	0	0	0	0	2	2	2	22.1	22.1	22.1	7.8031	0.00074906	3.6377	373390000	1	A0A0L6JWF0	A0A0L6JWF0
2538800	879800	0	15211000	29900000	4579700	0	2229100	1060800	5709000	6395500	9015000	64590000	18505000	0	236060000	79040000	53657000	0	219760000	9384100	27537000	75280000	29289000	10	10	10	54.9	54.9	54.9	21.158	0	65.127	1162800000	21	A0A0L6JWG7	A0A0L6JWG7
0	313780	193870	0	0	0	0	0	0	0	0	0	0	7237100	4975100	0	0	0	0	0	0	0	0	0	1	1	1	1.2	1.2	1.2	87.437	0.0067114	2.172	21321000	1	A0A0L6JWH8	A0A0L6JWH8
4658800	2078100	1398800	872280	3842300	683560	2858300	1518800	1505600	1448200	1047200	1501100	355030000	146700000	87289000	125640000	227420000	72557000	144980000	150120000	182660000	180200000	231410000	168970000	32	32	32	16.6	16.6	16.6	244.25	0	65.332	2833000000	62	A0A0L6JWH9	A0A0L6JWH9
6386400	9066100	2133900	745710	1141500	0	1910200	119820	4937100	661390	219360	340770	75030000	167440000	46106000	38006000	34191000	0	34096000	8415400	53140000	23327000	10873000	13821000	12	12	12	37	37	37	39.55	0	21.384	691560000	22	A0A0L6JWI3	A0A0L6JWI3
2375800	8054800	9709100	3467300	11667000	13848000	5520200	5443700	1937300	3072400	6477800	5963400	37880000	65105000	97159000	87671000	81300000	163740000	83675000	81444000	63005000	56517000	82610000	51132000	8	8	8	29.2	29.2	29.2	36.022	0	22.26	1395700000	34	A0A0L6JWJ3	A0A0L6JWJ3
3495100	9239900	10261000	125000	793610	179470	6967900	3076500	10445000	1269000	1421400	2175600	137660000	178950000	269890000	25637000	31279000	8840000	186960000	101310000	287180000	53820000	81647000	65681000	17	16	16	18.8	18.8	18.8	100.78	0	45.568	2027400000	50	A0A0L6JWJ9	A0A0L6JWJ9
0	0	0	2423300	4137300	0	0	0	0	3702400	3048600	2827600	0	0	0	10791000	8931000	0	0	0	0	8596300	9072300	8040400	1	1	1	10.8	10.8	10.8	16.254	0	5.1994	64557000	2	A0A0L6JWK4	A0A0L6JWK4
6744000	4514900	3452300	2293600	0	0	1608600	0	3319700	0	0	0	96332000	40997000	27757000	46802000	0	0	61942000	0	55871000	0	0	0	5	5	5	16.3	16.3	16.3	36.804	0	11.624	416730000	14	A0A0L6JWK9	A0A0L6JWK9
8329000	16056000	8529200	28843000	62849000	562580	16029000	17668000	10841000	25707000	34660000	5684500	265150000	455280000	216000000	45569000	161530000	24016000	456820000	612190000	689840000	363030000	373910000	316170000	9	9	9	17.1	17.1	17.1	47.61	0	153.99	5658200000	45	A0A0L6JWL1	A0A0L6JWL1
33848000	17731000	21487000	7290900	4865700	7211100	40153000	23075000	68559000	25137000	22256000	25578000	7478300000	1973900000	2879400000	2227500000	816280000	1305400000	6578100000	5517600000	9425900000	3782800000	3616100000	3217300000	176	176	176	43.2	43.2	43.2	446.77	0	323.31	64788000000	1013	A0A0L6JWM3	A0A0L6JWM3
0	602020	0	285440	332140	0	0	0	0	548730	768010	403810	0	12474000	0	0	0	0	0	0	0	4681800	0	0	1	1	1	2.8	2.8	2.8	37.168	0	20.741	67623000	2	A0A0L6JWM6	A0A0L6JWM6
0	61059	23045	81839	418800	391960	0	0	19420	303480	257780	588610	0	8441300	7050400	8098800	9508300	9462400	0	0	33689000	10323000	11860000	7109600	10	10	10	9.5	9.5	9.5	134.99	0	10.948	163100000	11	A0A0L6JWN8	A0A0L6JWN8
0	606570	855230	0	3552400	5910400	0	0	2135200	2065100	1739900	3755300	0	12739000	0	0	19151000	7808600	0	0	14655000	16114000	13136000	17184000	3	3	3	26.4	26.4	26.4	15.147	0	7.6666	164960000	7	A0A0L6JWN9	A0A0L6JWN9
4869400	15098000	5882900	2745300	5222900	1436800	431330	100240	1048000	5359400	8803900	2256600	147180000	396180000	89331000	94430000	97379000	31863000	41986000	12220000	20894000	27897000	63249000	27940000	13	13	13	17.4	17.4	17.4	57.199	0	93.689	1544400000	37	A0A0L6JWQ1	A0A0L6JWQ1
22622000	54043000	36596000	20102000	54084000	63422000	22316000	6255400	26628000	38765000	30598000	58753000	544340000	581470000	446790000	546510000	542860000	818770000	355190000	231870000	429060000	558550000	567930000	727610000	22	22	22	40.1	40.1	40.1	43.174	0	90.869	9552100000	139	A0A0L6JWR6	A0A0L6JWR6
38802	437370	1418700	625240	1502300	2885600	2070200	953340	14563000	12872000	17779000	34757000	7127000	36508000	39891000	35260000	34525000	53211000	250450000	57418000	534440000	648710000	535140000	1080400000	31	31	30	29.4	29.4	28.8	120.94	0	301.52	4854800000	112	A0A0L6JWS8	A0A0L6JWS8
0	0	0	0	2920200	2440900	0	0	0	0	0	1294400	0	0	0	0	10221000	14304000	0	0	0	0	0	10064000	2	2	2	13.4	13.4	13.4	16.658	0	3.6851	59899000	3	A0A0L6JWT1	A0A0L6JWT1
1168400	2717900	3552300	17064000	44641000	15245000	7105200	56886000	2513600	47975000	57905000	33701000	10682000	40929000	45824000	503190000	434710000	348620000	76967000	1397300000	31063000	899830000	952530000	438520000	17	17	17	33	33	33	58.837	0	238.08	6971400000	69	A0A0L6JWT8	A0A0L6JWT8
63469000	110420000	88730000	73268000	116470000	126360000	40483000	32506000	49976000	109830000	100620000	85310000	2649200000	2697900000	2309600000	2759200000	1913700000	2355600000	1424800000	1558600000	1739800000	3022500000	2462800000	1966000000	30	30	30	48.9	48.9	48.9	82.512	0	323.31	40895000000	430	A0A0L6JWU6	A0A0L6JWU6
0	1556600	1631800	248340	701890	1084800	0	0	446740	0	58204	0	0	30330000	30648000	28487000	24079000	30142000	0	0	15843000	0	0	0	10	10	10	14.7	14.7	14.7	86.976	0	31.694	263500000	10	A0A0L6JWU8	A0A0L6JWU8
0	465500	944270	956440	3368400	2138500	498890	125210	0	1531800	870120	1361400	0	8813500	5695000	8583400	14712000	3511600	4889100	1529600	0	10291000	5108500	6052300	3	3	3	18.7	18.7	18.7	15.017	0	5.0042	110340000	17	A0A0L6JWV1	A0A0L6JWV1
6040300	49478000	19495000	51419000	74360000	32489000	42136000	42986000	15299000	69397000	98113000	51856000	313810000	853860000	393320000	1208300000	995220000	671960000	798670000	1565300000	532850000	1221100000	1676200000	827840000	18	18	18	42.1	42.1	42.1	50.678	0	323.31	15486000000	128	A0A0L6JWV5	A0A0L6JWV5
379010	1223000	626440	3338700	6007500	8790400	3490400	2088100	2079500	16630000	22395000	23108000	15793000	15610000	8761000	138210000	153080000	67021000	76886000	70549000	59104000	393660000	298950000	457400000	13	11	11	17.6	15.1	15.1	73.328	0	49.929	2524400000	49	A0A0L6JWW0	A0A0L6JWW0
1571800	2968300	2942000	2481200	5449900	5100400	1230600	2159900	1509500	4968800	3374400	2557100	79475000	81781000	76387000	130040000	68920000	90373000	59097000	78174000	98153000	107250000	113240000	64901000	15	15	15	25.3	25.3	25.3	79.674	0	46.887	1488900000	42	A0A0L6JWW1	A0A0L6JWW1
1082100	2993600	4649100	0	0	0	2582100	1621700	2560900	0	0	58654	35209000	42119000	101470000	0	0	0	79734000	61489000	78275000	0	0	4511200	7	7	7	11.2	11.2	11.2	67.209	0	11.805	559730000	18	A0A0L6JWW8	A0A0L6JWW8
0	0	0	8279900	3541500	3095300	0	0	0	53887000	83982000	11731000	0	0	0	104850000	142810000	160480000	0	0	0	340990000	971700000	196350000	8	8	8	26.7	26.7	26.7	28.151	0	12.283	2632300000	13	A0A0L6JWX3	A0A0L6JWX3
0	322530	350250	0	0	0	103220	0	0	0	0	0	0	5555200	5048500	0	0	0	3140800	0	0	0	0	0	1	1	1	1.9	1.9	1.9	57.798	0.0060934	2.2673	22504000	1	A0A0L6JWX6	A0A0L6JWX6
626710	3028800	3528800	6737500	12073000	20893000	15863000	3476700	44308000	92304000	80854000	97357000	28278000	77259000	158190000	296120000	252680000	456500000	301630000	230810000	1062800000	1727000000	1690500000	1823000000	24	24	24	34.3	34.3	34.3	76.756	0	323.31	11813000000	142	A0A0L6JWX8	A0A0L6JWX8
7178200	30555000	16156000	10925000	16259000	12694000	4749100	2663400	8188700	2960100	1586400	1615500	224600000	482240000	184180000	243220000	181580000	409190000	140860000	68208000	185610000	76210000	59234000	46828000	20	20	20	31	31	31	59.922	0	39.125	3465900000	71	A0A0L6JWY1	A0A0L6JWY1
10921000	17859000	17346000	7697800	10602000	10546000	3915400	4670600	5377300	3079700	7532300	2599800	515880000	473010000	464590000	246180000	199830000	283420000	194940000	255570000	208220000	163190000	347110000	94440000	28	28	28	26.9	26.9	26.9	107.79	0	79.044	4903000000	130	A0A0L6JWY8	A0A0L6JWY8
0	0	370990	0	736580	624440	0	0	0	164380	0	775450	0	0	2493400	0	0	0	0	0	0	0	0	0	3	3	3	22.2	22.2	22.2	16.719	0.0041609	2.5305	29390000	2	A0A0L6JWY9	A0A0L6JWY9
4652800	8550400	5206600	7237700	8077200	6936900	2201200	1243900	10136000	7129500	3959000	21606000	75619000	81325000	76412000	129040000	109100000	78353000	74232000	58877000	139480000	109480000	71182000	194420000	6	6	6	16.3	16.3	16.3	47.612	0	28.568	1738800000	43	A0A0L6JWZ3	A0A0L6JWZ3
459520	1995800	3624200	3355700	10983000	6474000	4658200	1341000	3153100	25590000	40244000	16378000	16444000	36460000	83498000	190200000	362470000	286210000	178990000	98687000	135730000	736820000	1280100000	429580000	23	23	23	21	21	21	137.37	0	274.64	5676300000	108	A0A0L6JWZ5	A0A0L6JWZ5
0	1372700	0	3244800	15743000	13372000	0	75024	321500	2161000	5707700	13119000	0	24883000	0	74459000	195700000	160970000	0	3154800	10516000	40750000	96590000	115820000	14	14	14	32.2	32.2	32.2	50.171	0	49.622	1157400000	41	A0A0L6JX00	A0A0L6JX00
0	0	0	0	0	228520	129700	0	0	0	122940	264930	0	0	0	0	0	6733400	4949300	0	0	0	4603200	6218200	2	2	2	2.2	2.2	2.2	84.124	0.0086207	2.0862	33574000	1	A0A0L6JX09	A0A0L6JX09
0	449230	547350	116290	0	0	115910	0	0	0	0	0	0	11180000	10903000	0	0	0	0	0	0	0	0	0	3	3	3	4.9	4.9	4.9	75.767	0	3.7964	46694000	3	A0A0L6JX10	A0A0L6JX10
47106000	103070000	75396000	3029700	8231500	2055100	73441000	107790000	70218000	8924900	10821000	16651000	980430000	985880000	919660000	96901000	121630000	60080000	1273600000	2060700000	1011400000	184570000	198620000	273020000	15	15	15	30.4	30.4	30.4	61.39	0	113.55	11061000000	94	A0A0L6JX11	A0A0L6JX11
0	388100	262560	1015700	3938200	2948000	143640	2400200	0	1306000	3544700	1494200	0	11881000	12757000	49943000	19942000	13624000	17440000	85048000	0	19893000	22013000	17981000	5	4	4	8.9	8.1	8.1	77.604	0	83.837	383710000	16	A0A0L6JX22	A0A0L6JX22
11573000	9882600	11733000	211150000	564920000	263480000	15000000	20255000	7296000	380000000	473820000	171150000	727680000	576030000	598320000	11656000000	12727000000	8401200000	1170400000	1549700000	591200000	12695000000	14378000000	5258000000	57	57	57	60.9	60.9	60.9	90.165	0	323.31	107010000000	538	A0A0L6JX26	A0A0L6JX26
0	96746	332660	255670	0	1394800	0	0	80463	0	0	157190	0	0	0	12053000	0	38898000	0	0	0	0	0	11074000	8	8	8	10.4	10.4	10.4	87.39	0	6.1911	118190000	7	A0A0L6JX30	A0A0L6JX30
2641800	729780	739210	6724600	8892100	1348600	979300	967450	0	6616400	784580	0	11625000	9769100	10371000	19156000	16631000	12566000	13680000	15182000	0	17278000	11697000	0	3	3	3	14	14	14	21.258	0	4.0838	182540000	5	A0A0L6JX34	A0A0L6JX34
1412100	7718400	5581200	1589600	7671200	11255000	754850	147540	1338300	4168700	1432900	6290000	22735000	88340000	78433000	36906000	63126000	148330000	8369800	4380600	17225000	41453000	21230000	36051000	9	9	9	24.9	24.9	24.9	39.3	0	33.244	888480000	31	A0A0L6JX35	A0A0L6JX35
22653000	58154000	60077000	18730000	9811100	6904100	35493000	12297000	59704000	6415700	3817300	11046000	724250000	824750000	856420000	233560000	154840000	278600000	605640000	475440000	1107700000	240350000	155140000	343670000	19	19	19	39.3	39.3	39.3	44.719	0	51.796	8542800000	87	A0A0L6JX41	A0A0L6JX41
270880	0	0	0	0	0	0	0	394880	0	0	0	0	0	0	0	0	0	0	0	6416700	0	0	0	3	3	3	9.6	9.6	9.6	43.197	0	4.2098	14647000	2	A0A0L6JX44	A0A0L6JX44
0	508600	554890	0	0	0	0	314480	0	0	0	0	0	3291800	4025600	0	0	0	0	3877800	0	0	0	0	1	1	1	5.9	5.9	5.9	21.817	0.0061058	2.2859	16536000	1	A0A0L6JX48	A0A0L6JX48
535260	3291200	4511800	2793700	4955900	7263000	569450	1501400	2792900	2538700	2684200	4157800	19116000	16430000	22207000	53223000	41845000	52431000	13842000	15904000	20373000	24183000	21156000	21649000	5	5	5	23.7	23.7	23.7	23.989	0	7.3392	526340000	16	A0A0L6JX50	A0A0L6JX50
551210	2664700	493520	130510	4161800	2272600	590870	0	430100	1935600	2504500	2880600	28311000	27070000	12415000	11660000	25603000	38917000	15713000	0	16175000	25588000	25443000	23177000	5	5	5	11.9	11.9	11.9	45.205	0	12.137	390940000	7	A0A0L6JX54	A0A0L6JX54
0	0	0	0	8328500	3585300	0	0	0	19769000	77653000	50156000	0	0	0	0	87102000	44462000	0	0	0	299250000	1137300000	622060000	2	2	2	4	4	4	40.148	0.0048176	2.4385	3189800000	6	A0A0L6JX63	A0A0L6JX63
16072000	31729000	26857000	8279700	8760600	6020600	4827500	2809900	11373000	863790	220800	3203300	310350000	227620000	258530000	134310000	76803000	75666000	68090000	47515000	78155000	17371000	13637000	34366000	11	11	11	37.4	37.4	37.4	32.682	0	36.839	1936300000	41	A0A0L6JX65	A0A0L6JX65
110810	234730	146570	999740	5512600	3109200	598580	0	322860	1970600	4351800	558810	5465900	18985000	3096200	170800000	151960000	139400000	6315700	0	11115000	126140000	58470000	9258200	17	17	17	17.5	17.5	17.5	102.6	0	36.16	1075000000	49	A0A0L6JX66	A0A0L6JX66
58358	222950	524420	98289	107250	0	193500	363770	351800	638000	2147400	2734200	13650000	11520000	10329000	2419300	3199400	0	5032100	12285000	9921300	16052000	82455000	92383000	12	12	12	15.9	15.9	15.9	94.959	0	31.862	372000000	18	A0A0L6JX67	A0A0L6JX67
602710	961790	1401600	5737800	14072000	4914100	252730	0	518110	10414000	11328000	11016000	32403000	30596000	37250000	331980000	313510000	161340000	7433700	0	9702800	308690000	366350000	260450000	19	19	19	29.7	29.7	29.7	88.422	0	128.77	2754800000	71	A0A0L6JX69	A0A0L6JX69
467760	1545500	1790700	441890	1977200	637060	0	223660	1053700	0	0	0	12784000	8386900	10752000	0	0	0	0	0	22287000	0	0	0	4	4	4	17.5	17.5	17.5	29.785	0	5.8038	138340000	3	A0A0L6JX71	A0A0L6JX71
81128	330220	94051	68223	0	0	42417	0	460350	0	0	110960	0	10778000	9928300	0	0	0	0	0	12286000	0	0	0	6	6	6	7.6	7.6	7.6	100.35	0	5.4427	67679000	6	A0A0L6JX72	A0A0L6JX72
0	1767500	553270	698680	7677500	4100100	0	3573.6	604420	5516100	7764100	9144200	0	31704000	15503000	24212000	132030000	95613000	0	1592900	22399000	79885000	101000000	134110000	11	11	11	22	22	22	50.434	0	18.568	983560000	20	A0A0L6JX76	A0A0L6JX76
18060000	45245000	49026000	158390000	226480000	304840000	47486000	61389000	63809000	278570000	491880000	258590000	159560000	229510000	238660000	1353600000	896130000	1256700000	545290000	503310000	411060000	1503200000	2573100000	1238100000	7	7	7	59.2	59.2	59.2	14.09	0	60.478	16030000000	95	A0A0L6JX80	A0A0L6JX80
2373000	2002900	1918600	873380	1806600	656150	711660	449890	531960	920860	1507000	1305100	87294000	40461000	43125000	29103000	28621000	14967000	20194000	16557000	14559000	24039000	35939000	26210000	2	2	2	3	3	3	65.288	0	3.74	527000000	8	A0A0L6JX86	A0A0L6JX86
3281800	12369000	6712900	10244000	22885000	26733000	11604000	26402000	21076000	36917000	44918000	49578000	135510000	163520000	231770000	450750000	320060000	543220000	510170000	677770000	760710000	666660000	785430000	745530000	27	26	26	45.5	45.5	45.5	53.946	0	295.48	8727100000	135	A0A0L6JX87	A0A0L6JX87
0	0	0	863420	8410300	10454000	0	0	0	4541200	9300500	9844400	0	0	0	35490000	63524000	116400000	0	0	0	44383000	76161000	85386000	5	5	5	24.3	24.3	24.3	25.358	0	9.1896	651200000	14	A0A0L6JX90	A0A0L6JX90
229610	2087100	1257000	6845100	15066000	9968200	1220600	656280	337270	20174000	19765000	17219000	3409300	33629000	17640000	195840000	287550000	236590000	11454000	15507000	7131800	532720000	303040000	373780000	19	19	19	35.8	35.8	35.8	63.652	0	164.99	2939600000	54	A0A0L6JXA3	A0A0L6JXA3
21825000	73190000	31177000	16326000	75793000	7237400	332420	810800	6761900	9968900	3239700	8655900	129840000	197670000	73915000	150180000	289520000	53185000	6481600	16374000	42358000	85211000	20131000	74410000	4	4	4	40.7	40.7	40.7	12.937	0	17.248	1787200000	25	A0A0L6JXB1	A0A0L6JXB1
0	581690	1731200	5990000	26526000	22873000	210990	0	0	3516400	2577700	33154000	0	4974600	7036400	84926000	227210000	211470000	6249000	0	0	18539000	11986000	147390000	4	4	4	13.3	13.3	13.3	27.863	0	11.691	1165900000	11	A0A0L6JXC8	A0A0L6JXC8
0	0	0	0	0	0	231870	0	1529800	0	0	0	0	0	0	0	0	0	2453900	0	10706000	0	0	0	1	1	1	6.7	6.7	6.7	22.963	0	3.9813	17617000	2	A0A0L6JXD1	A0A0L6JXD1
0	0	0	0	841050	4933000	0	0	0	580950	4806400	0	0	0	0	0	3079200	29714000	0	0	0	3078700	31250000	0	1	1	1	5.2	5.2	5.2	16.895	0.0047716	2.3411	100450000	3	A0A0L6JXE0	A0A0L6JXE0
21350000	39613000	30714000	5912800	6105800	2150300	45989000	42518000	29758000	22185000	34325000	10630000	925810000	765570000	726220000	313470000	173280000	73459000	1421500000	1709000000	906360000	640790000	829090000	244350000	23	23	23	38.4	38.4	38.4	68.242	0	244.67	11650000000	177	A0A0L6JXE6	A0A0L6JXE6
10985000	40623000	58322000	30217000	93088000	58077000	10192000	11470000	13774000	47884000	38045000	39325000	234420000	335680000	380760000	332740000	459550000	603110000	176060000	260830000	200030000	386290000	350560000	315180000	10	10	10	54.4	54.4	54.4	21.849	0	323.31	6328000000	95	A0A0L6JXF6	A0A0L6JXF6
1607600	2023900	12944000	16335000	31722000	29794000	34262000	24075000	12059000	117460000	56200000	141900000	18949000	15240000	87912000	277640000	304540000	364720000	565370000	493870000	173780000	1517500000	649650000	2052100000	13	13	13	41.1	41.1	41.1	33.876	0	96.967	9607700000	100	A0A0L6JXG9	A0A0L6JXG9
1677400	3083500	1915500	115840	911350	2799000	4739900	2374600	8407500	2881100	1130900	7667500	95475000	90436000	53628000	16989000	41260000	21451000	216770000	180060000	283790000	92017000	21926000	426380000	22	22	22	18.7	18.7	18.7	155.39	0	95.282	2149100000	60	A0A0L6JXH0	A0A0L6JXH0
12098000	31028000	37658000	28164000	66059000	83391000	59428000	50542000	79502000	102640000	175360000	191380000	558690000	571090000	782230000	914820000	1038300000	1666400000	1602900000	1882500000	1781500000	2404700000	3677500000	3481800000	36	36	35	62.8	62.8	62.8	53.584	0	297.12	30269000000	337	A0A0L6JXI0	A0A0L6JXI0
40308000	68218000	42398000	11996000	6621300	7714400	16075000	1931800	44182000	1907800	3955600	4837100	1726500000	1510000000	975850000	560520000	300790000	203500000	516800000	112790000	1608000000	86058000	130800000	291070000	38	38	38	40.7	40.7	40.7	82.056	0	152.18	11507000000	155	A0A0L6JXI5	A0A0L6JXI5
1339200	10157000	7126000	15392000	41626000	16001000	6183400	968310	3251200	10951000	6188600	0	13424000	65380000	32130000	129770000	200310000	145130000	32567000	11796000	37525000	50439000	39725000	0	4	4	4	17.9	17.9	17.9	19.468	0	13.654	1191800000	23	A0A0L6JXJ0	A0A0L6JXJ0
0	7919000	8164800	0	0	0	0	0	565700	0	0	0	0	26572000	28464000	0	0	0	0	0	13250000	0	0	0	3	3	3	16	16	16	11.317	0	5.5192	116550000	3	A0A0L6JXJ1	A0A0L6JXJ1
7534200	39930000	114510000	235620000	489520000	1161300000	382210000	151980000	222950000	3669100000	5767000000	2588800000	98393000	357190000	753750000	2379300000	2328100000	6099600000	3372400000	1798000000	1843600000	29508000000	44618000000	15681000000	33	33	33	78.7	78.7	78.7	20.873	0	323.31	177970000000	518	A0A0L6JXJ8	A0A0L6JXJ8
59011000	5876000	28927000	2181000	2218200	16946000	29101000	12035000	46698000	56438000	68715000	54690000	97255000	2382000	20238000	3987700	1603900	3461900	47465000	21604000	65721000	82978000	152760000	22972000	4	4	4	29	29	29	24.823	0	323.31	1148500000	113	A0A0L6JXK3	A0A0L6JXK3
779410	2619300	2266300	79284	273590	77297	1163100	259340	1805700	247640	4265.5	207790	41485000	122660000	119050000	15309000	14043000	5475100	47808000	18969000	125120000	4138300	865480	9086800	16	15	15	15.4	14.8	14.8	115.84	0	21.742	763070000	28	A0A0L6JXL6	A0A0L6JXL6
71258000	75200000	84050000	866770	1122600	28319000	30616000	33761000	142860000	17797000	1168500	2428100	241440000	115950000	132070000	54598000	28963000	78713000	206750000	57978000	1364500000	112040000	50937000	94277000	6	6	6	30.8	30.8	30.8	23.968	0	139.67	3426100000	27	A0A0L6JXL9	A0A0L6JXL9
318880	385440	311780	243810	744430	560840	94314	0	243320	68579	0	534860	12209000	16131000	7522900	16492000	11158000	17066000	9221500	0	11428000	7636700	0	17449000	8	8	8	10.2	10.2	10.2	93.387	0	9.6995	189340000	7	A0A0L6JXM0	A0A0L6JXM0
75399000	207690000	245800000	30385000	46619000	42097000	193640000	170960000	93709000	48410000	51070000	62063000	1411400000	1858000000	2624500000	586350000	645120000	624280000	2597400000	2531900000	1264900000	606560000	747500000	683790000	20	20	20	62.2	62.2	62.2	33.228	0	120.02	22821000000	205	A0A0L6JXP5	A0A0L6JXP5
3128600	4179000	4708500	1278800	690760	3518300	9088800	18043000	10154000	10935000	7515300	4938000	145410000	112520000	101400000	28302000	18377000	44720000	262730000	413200000	205600000	122980000	132610000	77602000	13	10	10	23.3	19.6	19.6	69.877	0	117.83	2110800000	41	A0A0L6JXQ0	A0A0L6JXQ0
135450000	236260000	188340000	11919000	36085000	33335000	304930000	243810000	183110000	59785000	49770000	47880000	6993700000	5399700000	5252300000	899180000	954640000	1184000000	11448000000	11404000000	6601500000	2399600000	1719400000	1474000000	44	44	42	44.4	44.4	43.2	106.94	0	323.31	78065000000	544	A0A0L6JXR6	A0A0L6JXR6
11900000	145910000	50603000	5447500	10663000	14614000	8515200	404800	24897000	0	0	0	96190000	567310000	271410000	34198000	34237000	60903000	31684000	4126100	70889000	0	0	0	7	7	7	78.3	78.3	78.3	7.6208	0	18.644	1910700000	21	A0A0L6JXR8	A0A0L6JXR8
36637000	59976000	128420000	0	3581000	9991500	106670000	84939000	96939000	22010000	30714000	19848000	356730000	285250000	716500000	0	27190000	59730000	412510000	735850000	649650000	81820000	102210000	49162000	7	7	7	37.2	37.2	37.2	20.681	0	92.799	4797800000	23	A0A0L6JXS6	A0A0L6JXS6
192100	166970	2147300	0	0	0	65950	787110	340400	0	0	0	14613000	19664000	14768000	0	0	0	33191000	4247500	47894000	0	0	0	3	3	3	3.4	3.4	3.4	82.334	0.0021475	3.0533	184990000	4	A0A0L6JXU9	A0A0L6JXU9
126190000	162680000	159880000	2217400	1602300	3077900	183120000	195940000	160820000	5528800	8192300	21290000	2532600000	1617000000	1838000000	33572000	16496000	36107000	2806000000	3854200000	2501600000	170740000	143170000	284320000	14	14	14	28.2	28.2	28.2	45.365	0	147.92	20611000000	102	A0A0L6JXV2	A0A0L6JXV2
0	0	374580	3138900	7521100	19163000	669670	0	0	10106000	12812000	9602500	0	0	8126500	72280000	47642000	80321000	18126000	0	0	99274000	131210000	55226000	6	6	6	31.8	31.8	31.8	23.068	0	40.681	760650000	18	A0A0L6JXV6	A0A0L6JXV6
155930	840420	896310	0	0	0	283570	0	360050	0	0	0	6458100	15496000	10929000	0	0	0	7801600	0	5756000	0	0	0	3	3	3	5.5	5.5	5.5	63.905	0	5.3693	71016000	2	A0A0L6JXV9	A0A0L6JXV9
6412700	10583000	14428000	1211600	1246000	968880	19084000	24177000	22465000	2365400	6133000	4458700	320660000	195000000	358380000	61410000	42040000	42598000	537990000	1184800000	606870000	66836000	176640000	115330000	28	26	26	38.6	36.9	36.9	92.921	0	299.92	4768400000	112	A0A0L6JXX9	A0A0L6JXX9
10512000	17573000	28138000	15635000	11956000	14279000	11281000	4577700	13291000	32859000	40498000	12784000	335220000	305920000	463920000	494450000	238090000	326220000	315910000	293220000	371010000	773730000	773470000	331530000	19	19	18	30.6	30.6	29.7	69.012	0	152.7	7041700000	122	A0A0L6JXY3	A0A0L6JXY3
0	0	0	1441500	3804500	661750	0	0	0	142200	0	0	0	0	0	11142000	11491000	4163400	0	0	0	4712300	0	0	2	2	2	15.6	15.6	15.6	14.586	0.0034941	2.64	48399000	3	A0A0L6JXZ0	A0A0L6JXZ0
450060	949310	739140	0	0	0	217960	0	434350	0	0	0	11322000	7349600	8858300	0	0	0	9221000	0	0	0	0	0	3	2	2	9	6.9	6.9	31.618	0.0048376	2.4779	64189000	4	A0A0L6JXZ4	A0A0L6JXZ4
0	0	0	0	0	318690	0	0	0	0	0	0	0	0	0	0	0	4544900	0	0	0	0	0	0	1	1	1	3.3	3.3	3.3	45.955	0.00074405	3.549	7329800	1	A0A0L6JXZ6	A0A0L6JXZ6
7724400	11880000	6842200	209820	92446	148970	133750	0	2060200	0	0	89992	198650000	402850000	111790000	3432900	4110700	1990400	0	0	17290000	0	0	4416700	18	18	18	31.6	31.6	31.6	62.028	0	35.216	1079700000	29	A0A0L6JY07	A0A0L6JY07
31491000	85802000	85688000	15213000	24041000	12890000	62698000	84463000	53597000	12160000	21155000	19198000	490850000	732980000	877960000	373890000	213550000	221020000	890240000	1619400000	722770000	348230000	268980000	288460000	16	16	16	31.5	31.5	31.5	54.487	0	123.17	9659500000	106	A0A0L6JY09	A0A0L6JY09
1859700	6242700	3628400	119900	567000	0	2800400	6955600	3787100	1187700	1363400	1424000	29632000	53458000	52638000	5979200	14599000	0	63199000	94094000	58306000	17822000	25175000	23932000	8	8	8	29.9	29.9	29.9	40.187	0	35.02	598720000	27	A0A0L6JY15	A0A0L6JY15
53333000	149780000	99501000	29399000	80223000	86173000	74193000	77594000	62808000	154630000	103440000	78843000	1540000000	2319000000	1931400000	1074100000	1176400000	1321900000	1766500000	2305400000	2098100000	1989800000	1884600000	1202700000	29	29	29	48.9	48.9	48.9	74.137	0	323.31	31498000000	279	A0A0L6JY18	A0A0L6JY18
0	345740	0	487390	1701500	1291800	0	0	0	499450	501290	1857200	0	0	0	0	15159000	20914000	0	0	0	0	0	9406200	2	2	2	8.9	8.9	8.9	30.03	0.0066979	2.1544	106950000	2	A0A0L6JY21	A0A0L6JY21
0	0	0	1297100	7451500	10488000	0	0	0	8661900	22492000	2759800	0	0	0	16542000	24561000	46668000	0	0	0	52217000	95976000	15472000	4	4	4	34.1	34.1	34.1	10.78	0	6.0676	372050000	9	A0A0L6JY24	A0A0L6JY24
638890000	39396000	477510000	2677000000	5713600000	5928100000	597100000	175960000	202160000	4586600000	8994900000	5564600000	4847600000	168660000	2449800000	16932000000	16940000000	19552000000	4016000000	1804300000	1359000000	23461000000	41490000000	27105000000	16	16	16	95.7	95.7	95.7	15.42	0	323.31	320360000000	2244	A0A0L6JY34	A0A0L6JY34
8554500	12213000	10615000	1587900	6407600	1397300	12719000	7878300	18708000	1875700	2542100	2547800	802530000	645640000	835240000	63615000	111840000	131660000	1231500000	918890000	1739600000	139050000	203340000	210670000	74	74	14	46.8	46.8	10	195.42	0	323.31	9662100000	229	A0A0L6JY44;A0A0L6JXK5	A0A0L6JY44
4901800	1860300	4541800	2635700	1291200	143760	4538900	198710	814150	1252900	1200300	878660	52056000	54775000	79209000	122420000	42971000	0	221850000	7323000	14775000	18278000	139590000	67468000	12	12	12	18.9	18.9	18.9	80.875	0	25.656	1067400000	16	A0A0L6JY50	A0A0L6JY50
1116200	1755900	1685300	1527200	1243200	423920	591230	36805	551020	123450	1387500	290090	72431000	45795000	47784000	60371000	53705000	30503000	21456000	4522700	11520000	9634200	13959000	18193000	10	10	10	13.9	13.9	13.9	91.907	0	18.8	547320000	20	A0A0L6JY52	A0A0L6JY52
186930	602940	883570	106230	0	0	0	0	0	0	0	0	8158600	7490400	23289000	13414000	0	0	0	0	0	0	0	0	5	5	5	7	7	7	83.791	0	9.4823	80085000	7	A0A0L6JY55	A0A0L6JY55
0	877050	4329700	0	0	621190	483800	0	1744000	0	0	0	0	6974600	22753000	0	0	5163300	5190600	0	11805000	0	0	0	3	3	3	24.5	24.5	24.5	21.865	0	61.627	80557000	6	A0A0L6JY58;A0A0L6JYB4	A0A0L6JY58;A0A0L6JYB4
6087500	50511000	47431000	8357200	35045000	29223000	18786000	9989700	6698900	0	2260800	4391200	19179000	48084000	66826000	23365000	38849000	35058000	84273000	22779000	15308000	0	40577000	10711000	3	3	3	28.1	28.1	28.1	7.4352	0	7.0376	656350000	12	A0A0L6JY59	A0A0L6JY59
153240	1995000	1171900	186860000	58861000	50771000	39307000	87573	266330	33852000	873670000	13339000	17462000	105630000	133640000	1682200000	3548400000	3706300000	165240000	27309000	15764000	1877600000	4679400000	996540000	13	11	11	37.5	35.2	35.2	29.71	0	34.309	22686000000	59	A0A0L6JY66;A0A0L6JQE0	A0A0L6JY66
77199	0	0	0	215150	0	0	0	0	0	0	0	0	0	0	0	2925200	0	0	0	0	0	0	0	3	3	3	5.6	5.6	5.6	54.87	0.0048143	2.4243	7601200	2	A0A0L6JY73	A0A0L6JY73
0	0	3903600	0	0	1071000	90805000	52516000	168540000	11773000	24202000	53252000	0	0	17508000	0	0	4874900	453690000	283930000	848210000	61002000	65331000	130160000	3	3	3	17.4	17.4	17.4	16.567	0	12.096	2436400000	27	A0A0L6JYA2	A0A0L6JYA2
1269000	2353000	2757600	1018300	2197400	1848700	374620	159520	1019200	1625300	1240200	1661300	62075000	50335000	81611000	50138000	68277000	97092000	20812000	13869000	55671000	78590000	43538000	67561000	17	15	15	18.8	17.3	17.3	111.5	0	42.023	1016400000	29	A0A0L6JYB1	A0A0L6JYB1
62368000	93027000	58402000	361450000	870960000	656760000	51494000	22604000	34662000	533260000	656260000	448690000	1053000000	2936100000	1703300000	9127800000	18900000000	17365000000	1361800000	1407800000	1537100000	14280000000	17971000000	12915000000	51	51	50	66	66	65.1	70.507	0	323.31	157850000000	586	A0A0L6JYB9	A0A0L6JYB9
8572.4	259190	19478	0	329640	3060100	0	0	0	0	0	0	58667	1456400	73012	0	1763700	0	0	0	0	0	0	0	3	3	3	28.2	28.2	28.2	17.478	0	5.96	36770000	3	A0A0L6JYC4	A0A0L6JYC4
1288700	5379000	3095200	0	5821100	0	2135400	1718600	8162400	0	0	13018000	9101600	14242000	8969900	0	14904000	0	11573000	11612000	23656000	0	0	39503000	2	2	2	21.1	21.1	21.1	13.454	0	9.833	203090000	8	A0A0L6JYC9	A0A0L6JYC9
0	0	956040	11217000	15470000	17188000	0	0	0	13448000	10074000	7267400	0	0	11598000	65981000	55410000	75720000	0	0	0	56039000	52642000	34604000	6	6	6	55.1	55.1	55.1	12.036	0	12.741	529340000	17	A0A0L6JYH6	A0A0L6JYH6
177770000	159360000	250670000	30051000	36373000	192490000	629580000	502100000	1230700000	1058800000	1301800000	479950000	368550000	305000000	420100000	150720000	90151000	374540000	1519200000	1007900000	3157400000	2036900000	1576300000	524470000	3	3	3	30.6	30.6	30.6	16.298	0	62.046	18149000000	95	A0A0L6JYH8	A0A0L6JYH8
0	684000	0	0	0	0	0	0	0	572810	772600	0	0	4641400	0	0	0	0	0	0	0	4786500	5696400	0	1	1	1	6.2	6.2	6.2	16.911	0.0048409	2.5023	22324000	1	A0A0L6JYJ3	A0A0L6JYJ3
0	643290	834950	3576400	6665700	12285000	0	0	0	2531400	885190	1127600	0	4051900	5436900	45473000	21787000	105730000	0	0	0	26594000	6585300	9705700	2	2	2	11.1	11.1	11.1	21.236	0	4.9438	342590000	5	A0A0L6JYK6	A0A0L6JYK6
9313100	23852000	17606000	5628800	4787700	132290	13829000	5218200	23870000	3261200	2898200	8217500	452880000	313640000	505600000	269890000	128520000	7057200	253040000	123180000	418950000	151950000	71213000	257680000	21	16	15	34.1	26	24.9	57.379	0	34.453	4151500000	65	A0A0L6JYR0	A0A0L6JYR0
61471000	89101000	77949000	3812500	7107600	7350800	178660000	261270000	182560000	24091000	23720000	41355000	2442300000	2112600000	1683300000	169890000	143450000	157720000	5833600000	9336200000	4927700000	599120000	667920000	913830000	38	21	21	48.8	29.8	29.8	84.319	0	323.31	36421000000	147	Q6UB36	Q6UB36
