# Supplementary material for: Unraveling essential cellulosomal components of the (Pseudo)Bacteroides cellulosolvens reveals an extensive reservoir of novel catalytic enzymes
Source: Biotechnol Biofuels. 2019 May 9;12:115. doi: 10.1186/s13068-019-1447-2 (PMC6507058; doi:10.1186/s13068-019-1447-2)
Supplement: Supplementary file 3 — Additional file 3: Table S2. Differentially expressed proteins represented in Fig. 3. A, 166 proteins which showed significantly different intensities between substrates in peak I. B, 245 proteins which showed significantly different intensities between CB and MCC in peak II. LFQ intensities (log2) are shown, where zero intensity values were imputed to 10. Differential proteins were selected with cutoffs of |log2 fold change| ≥1 and FDR q-value ≤0.1. CD, cellobiose; Cl, microcrystalline cellulose. [file 13068_2019_1447_MOESM3_ESM.xlsx]

## Sheet: Table S2A
Additional file 3: Table S2. Differentially expressed proteins represented in Figure 3. A, 166 proteins which showed significantly different intensities between substrates in peak I. B, 245 proteins which showed significantly different intensities between CB and MCC in peak II. LFQ intensities (log2) are shown, where zero intensity values were imputed to 10. Differential proteins were selected wi…
Row	Gene name	Known CAZyme modules	log2 LFQ Cb1L_24-10_P1	log2 LFQ Cb2L_24-10_P1	log2 LFQ Cb5L_21-11_P1	log2 LFQ Cb1L_24-10_P2	log2 LFQ Cb2L_24-10_P2	log2 LFQ Cb5L_21-11_P2	log2 LFQ Cl2L_05-11_P1	log2 LFQ Cl2L_29-11_P1	log2 LFQ Cl5L_02-11_P1	log2 LFQ Cl2L_05-11_P2	log2 LFQ Cl2L_29-11_P2	log2 LFQ Cl5L_02-11_P2
A0A0L6JVA9	Bccel_4859		27.6306	26.2948	22.273	30.1441	29.659	28.6608	10	19.9991	10	24.7498	25.4589	21.5427
A0A0L6JIA8	Bccel_0720		28.1114	27.5913	27.5124	27.4096	27.7496	27.4387	26.1715	26.9737	26.8542	25.8836	26.9302	27.1585
A0A0L6JI18	Bccel_0634	SLH-SLH-CBM6-CBM66	32.499	32.0228	31.5442	31.2125	31.4535	30.9721	30.7032	30.9997	30.6265	31.3646	31.4977	31.4788
A0A0L6JNR9	Bccel_2757		27.6621	26.432	26.7162	26.3784	27.5125	26.8834	25.3226	25.0879	25.2574	26.6928	25.9038	26.7498
A0A0L6JX86	Bccel_5746		26.3794	25.27	25.362	24.7947	24.7706	23.8353	24.2674	23.9809	23.7954	24.5189	25.099	24.6436
A0A0L6JXB1	Bccel_5659		26.9522	27.5585	26.1394	27.1621	28.1091	25.6645	22.6279	23.9649	25.3361	26.3445	24.2629	26.149
A0A0L6JQR9	Bccel_3316		28.4611	28.4692	27.0834	29.0583	28.6078	27.1405	24.9714	24.9213	26.7569	26.0936	23.8734	25.5035
A0A0L6JR21	Bccel_3503		27.4308	26.967	26.693	25.5253	24.7264	24.6973	25.0799	24.9215	26.019	10	10	23.4544
A0A0L6JVQ8	Bccel_5233		27.3614	26.7944	26.7447	25.0727	24.2807	24.57	25.4748	25.4814	26.4462	24.9395	24.6486	24.376
A0A0L6JK43	Bccel_0987		29.2723	30.7668	30.7275	29.7465	29.8881	30.0089	28.5767	27.4554	28.2257	28.4495	27.3944	27.8636
A0A0L6JK41	Bccel_0982		25.1908	26.799	27.0752	25.34	25.7752	27.729	23.9944	23.4794	23.9491	24.5746	25.5938	23.8697
A0A0L6JGA3	pyrH		25.48	27.0437	27.0311	26.1079	27.1901	26.9099	24.7843	24.743	25.2477	26.8472	26.6462	26.6901
A0A0L6JLH3	Bccel_1941		26.1802	26.9074	26.5969	25.6105	25.4216	23.2083	25.5282	25.3106	25.8178	25.3772	24.6321	23.9185
A0A0L6JIL9	Bccel_0849		25.0844	26.4287	26.1948	27.1109	27.6471	27.0971	23.9359	23.5011	24.2674	26.491	26.1374	26.539
A0A0L6JN69	Bccel_2501		27.7197	28.5664	28.2811	28.7418	28.7497	28.5314	26.9084	26.8703	27.1399	27.2257	27.1614	26.01
A0A0L6JX35	Bccel_5437		24.4384	26.3966	26.225	25.1374	25.9117	27.1442	22.9968	22.0627	24.038	25.305	24.3396	25.1035
A0A0L6JUR5	ldh		32.33	32.5757	33.0188	32.121	31.4232	32.3708	31.5864	31.0303	31.3561	29.7127	29.6009	29.2023
A0A0L6JMN5	Bccel_2290		29.8043	30.1502	30.4931	31.6865	31.6373	31.7283	29.4263	28.7053	29.0483	30.7007	29.7081	30.0282
A0A0L6JKU8	Bccel_1708		27.0823	27.5825	28.7731	29.4384	28.7354	28.7118	26.0534	24.5521	25.8001	28.0939	27.4818	28.452
A0A0L6JQY2	alaS		29.6975	29.7653	30.1331	29.0925	28.9889	29.4867	28.7053	27.4317	28.6893	27.9639	27.6333	27.6372
A0A0L6JG18	rnj		27.43	27.4569	27.8155	25.8833	26.7897	27.6621	26.4053	25.28	26.2093	25.8502	25.5053	25.2666
A0A0L6JJ25	Bccel_0985		32.9432	33.0357	33.4673	32.5999	32.604	32.4754	32.2299	31.3612	32.1121	31.9894	31.558	31.8889
A0A0L6JIY3	rplS		28.6413	29.1974	29.3399	25.6699	27.4339	26.5453	26.843	25.2068	26.3838	25.3042	10	23.1495
A0A0L6JPE0	Bccel_2490		28.6383	29.3454	29.6369	28.9506	29.1896	29.4855	27.2979	25.8406	26.7608	27.7455	27.061	27.7279
A0A0L6JT82	Bccel_4164		26.5347	26.0114	27.4651	24.7395	25.6748	26.5734	25.1368	22.9754	24.7596	26.5819	25.2304	10
A0A0L6JU60	Bccel_4665		26.8917	27.7259	27.3498	29.2678	29.2699	29.6128	26.4833	25.8385	26.4614	29.0372	28.9559	29.8653
A0A0L6JQP6	hisS		26.2998	27.0741	26.6231	25.4251	27.1364	27.2557	25.8179	25.1599	25.895	25.8766	23.2081	26.7453
A0A0L6JQI1	Bccel_3315		28.9038	29.6892	29.4379	27.9437	28.4431	28.5499	28.2353	27.3619	28.1363	27.3836	26.7172	26.238
A0A0L6JM14	Bccel_1709		27.3763	28.2605	28.2655	28.2973	28.4747	28.0067	26.4076	25.4748	26.7024	28.0101	26.2594	28.6506
A0A0L6JNX6	Bccel_2337		29.217	30.1065	30.0946	31.5957	31.3732	31.8092	27.641	26.0787	28.0342	28.9047	28.3221	28.5047
A0A0L6JKH1	mnmA		25.1842	26.2232	26.0551	24.7023	24.5038	23.2094	23.9158	22.4243	24.1778	24.3657	23.4658	23.4297
A0A0L6JUS2	Bccel_4880		25.8803	27.0085	26.4603	25.0587	25.9568	24.0115	24.8194	23.3616	25.083	24.0561	22.1722	24.4876
A0A0L6JNJ1	proA		27.4898	28.2036	28.3344	29.0351	28.5294	29.5592	26.6726	24.9762	26.2245	27.9094	27.7219	27.1383
A0A0L6JGP6	Bccel_0127		27.9204	28.9096	29.3919	27.9535	26.9532	28.4639	27.1353	24.9355	26.8723	27.27	25.9601	26.2152
A0A0L6JR06	Bccel_3411		24.4565	25.6424	25.3924	24.2139	24.4447	24.5648	24.1669	22.6994	23.7421	24.3279	23.2115	24.8108
A0A0L6JMM2	Bccel_2284		29.2283	30.272	29.9749	29.8622	30.6394	31.5981	28.6248	26.6165	28.1263	29.2025	29.4869	28.6673
A0A0L6JNA6	rplE		29.2965	29.6371	29.3172	28.4398	29.3291	28.4775	26.8872	26.3071	27.8033	24.4353	10	23.6971
A0A0L6JRU5	atpD		27.3926	27.9565	27.4167	26.3162	27.2323	27.2014	24.0298	23.9102	25.57	24.9016	25.8076	26.6879
A0A0L6JH56	trpS		27.6212	27.9005	27.8092	24.9628	25.3187	26.1374	25.6029	25.5304	26.7284	25.3139	23.1783	24.6627
A0A0L6JRF6	argG		27.6233	29.6548	28.455	28.0252	29.7427	28.6801	23.2437	22.4139	26.3131	21.5682	23.0588	27.1886
A0A0L6JLU1	Bccel_1965		25.5496	26.2806	25.787	25.7164	25.0386	10	24.2113	23.6837	24.85	23.7824	10	22.8269
A0A0L6JI60	Bccel_0665	Coh-SLH-SLH-SLH	29.9241	30.1797	29.8562	28.6651	29.2841	29.0466	28.7878	28.5177	29.5363	29.1238	29.4534	29.049
A0A0L6JSU4	purC		28.9159	29.3024	28.8497	29.1209	28.72	28.0686	27.3531	26.5911	28.3145	28.6108	26.6123	28.5355
A0A0L6JMH2	thrS		30.3315	30.5929	30.2273	31.0406	30.7638	31.0038	29.3687	28.7647	29.8791	30.2154	30.5263	30.8248
A0A0L6JT06	Bccel_3831		34.328	34.2927	34.553	34.5148	34.1948	34.1947	33.0515	32.8309	33.9754	33.9124	32.9712	33.7314
A0A0L6JW98	proS		27.9885	28.1695	27.8622	28.1365	27.4098	28.5639	26.3603	26.1954	27.5737	27.0329	26.5648	27.5213
A0A0L6JIB2	asd		27.8322	28.36	27.978	29.0267	29.9574	29.1512	24.4478	23.9869	27.0412	29.6941	29.3142	29.0483
A0A0L6JGT8	nusA		25.0724	27.8673	26.6823	27.8748	27.4049	27.8008	10	10	22.3373	23.8585	24.4393	23.8043
A0A0L6JSS1	Bccel_4008		25.9366	25.6904	25.6969	24.418	23.6613	10	24.3244	24.0054	25.1454	10	10	10
A0A0L6JRW0	Bccel_3709		30.5706	30.5052	30.5222	30.2034	29.8924	30.5655	29.0059	28.3791	29.8085	29.6009	29.0092	30.0751
A0A0L6JJ09	Bccel_0979		35.5165	35.261	35.5356	34.7836	33.9288	34.6006	33.9929	33.1973	34.8254	32.9217	31.9879	33.099
A0A0L6JSU3	hisZ		27.2025	26.7718	26.8143	26.9089	27.307	27.6134	25.3695	24.5169	26.1109	26.3418	24.8403	26.4913
A0A0L6JSX4	Bccel_3801		28.1106	28.0238	28.7227	25.508	26.3537	26.4792	26.8287	26.3497	27.2897	25.4974	25.5859	26.149
A0A0L6JHF2	Bccel_0410		28.6159	27.9742	29.0802	24.3924	24.7061	26.1605	26.2844	25.3555	27.0175	24.0014	23.776	23.5066
A0A0L6JTH2	tig		30.4593	30.4583	30.9633	33.1555	32.8075	33.0838	28.9382	28.0047	29.2762	32.389	32.6966	32.7078
A0A0L6JIF0	Bccel_0484		28.755	28.8131	29.3664	27.8718	27.9155	28.1816	25.864	24.4573	26.7321	23.6639	25.5736	25.7789
A0A0L6JMK6	Bccel_2269	GT35	26.463	27.1266	27.2668	29.1112	29.1131	30.2344	24.9716	24.0109	25.7975	29.5836	30.0911	28.8521
A0A0L6JMQ4	argJ		26.9422	27.3988	27.403	27.0894	27.1441	26.1197	25.5697	24.0675	26.2397	25.8544	24.3713	25.3944
A0A0L6JLZ7	dnaK		29.8925	30.3971	30.3705	32.4224	32.4733	33.0411	28.5299	27.4795	29.2636	30.5752	30.7383	30.7073
A0A0L6JV82	Bccel_4997		26.2604	26.4926	26.5418	24.9733	24.3906	25.4913	24.8772	23.8171	25.3333	24.8035	23.9227	24.2659
A0A0L6JRH4	Bccel_3715		33.0916	33.571	33.1845	33.91	33.6471	34.2814	31.7944	30.7355	32.3839	33.9689	33.0168	34.2989
A0A0L6JGR4	rpsB		31.1599	31.6201	31.0868	27.9255	28.9193	28.7642	29.0982	27.5958	29.6049	26.752	25.2603	26.7447
A0A0L6JW23	murA		27.1368	27.3113	27.1112	26.3005	25.9874	25.8341	25.9592	24.6171	26.1699	24.2431	10	25.3342
A0A0L6JLT6	glyQS		29.5515	29.8039	29.6924	28.7114	28.099	28.3395	27.7923	26.1119	28.4555	27.1949	26.0583	26.916
A0A0L6JJZ8	Bccel_1300		30.8343	30.5817	30.4021	30.0423	29.2862	29.5632	28.9547	27.3524	29.239	28.399	25.4345	26.824
A0A0L6JNG8	argB		27.9474	27.771	27.0813	26.2569	27.1873	27.4261	25.0025	22.5063	25.459	22.6691	23.8651	24.2164
A0A0L6JRG4	Bccel_3705		29.8877	29.8351	29.7232	30.3524	29.9288	29.4945	28.9075	28.015	29.1958	28.9374	28.7723	29.2814
A0A0L6JNE9	rpsC		30.528	30.1152	30.0092	26.6235	26.9865	25.773	28.3433	25.8153	28.1063	24.2182	24.2207	24.0175
A0A0L6JJ69	Bccel_0983		28.5145	28.1273	28.3015	26.2552	27.3525	26.9976	26.2364	23.8947	26.1013	25.4183	10	23.4604
A0A0L6JQD8	Bccel_3275		24.2122	23.9001	24.2601	24.9891	26.3451	26.7025	22.9896	21.877	23.0706	25.0939	23.0016	25.7998
A0A0L6JK84	leuC		30.2864	30.0982	30.3107	30.4063	30.2823	29.6391	29.1089	28.2649	29.0514	29.5277	28.0701	28.0158
A0A0L6JS70	purA		29.1481	28.8997	29.1011	27.5251	27.4149	27.6257	27.8843	27.2215	27.8912	27.13	25.8279	26.8195
A0A0L6JN92	rpsD		31.2375	31.3927	30.9847	31.0098	31.5293	31.4117	28.9002	27.2052	28.7241	28.6525	28.0073	29.1895
A0A0L6JS27	atpA		26.7116	26.8818	26.8002	26.1848	26.7722	28.0903	25.2869	24.0593	25.3597	25.565	25.7933	27.0244
A0A0L6JUZ6	Bccel_4927		26.4601	25.3527	25.914	27.3824	28.575	26.7172	24.3877	22.9275	24.2661	28.4392	26.8416	27.7214
A0A0L6JHW6	Bccel_0334		33.5559	32.7992	32.9019	31.7068	31.1692	30.6675	32.4301	31.6937	32.1264	31.077	30.9995	31.3022
A0A0L6JN86	rpsI		29.9542	30.1009	28.9538	29.1684	29.1111	29.1836	27.4876	25.2361	26.7323	26.4858	24.724	26.6514
A0A0L6JTS0	rpsL		27.6762	27.4297	26.6783	24.3751	24.2963	24.0149	25.8276	22.5852	24.5178	22.8071	10	23.2312
A0A0L6JY52	Bccel_5755		26.1101	25.4487	25.51	25.8473	25.6786	24.8624	24.3549	22.1088	23.4576	23.1997	23.7347	24.1169
A0A0L6JVN9	Bccel_5208		27.999	27.8514	27.7296	31.833	31.88	31.5397	26.4205	23.9797	25.5764	29.4376	29.0089	27.8655
A0A0L6JJY0	Bccel_1275		26.5097	25.8641	25.3858	22.7132	23.1811	10	24.8532	23.2538	24.2191	22.54	10	10
A0A0L6JUB6	cysS		26.6017	25.9461	25.5023	29.7655	30.0157	30.161	24.4775	22.2667	23.5679	28.7127	29.2225	28.3643
A0A0L6JTI2	rpsG		28.9616	29.4515	28.1521	26.0769	28.4011	27.7731	26.8764	22.566	25.9798	23.5473	10	21.5292
A0A0L6JNX3	aroA		28.6597	28.8563	28.2224	24.9839	26.8848	27.0434	27.313	25.7043	26.1558	25.0173	24.2147	22.6858
A0A0L6JN79	rplC		30.7432	30.8735	30.1379	28.9044	30.6649	30.33	28.2876	25.2066	26.3669	27.1568	24.2441	28.5507
A0A0L6JNK0	Bccel_2654		28.6124	28.8315	28.5465	29.047	29.5896	28.8707	27.785	26.0098	26.2248	28.3334	27.5099	28.9541
A0A0L6JN75	rplV		29.8889	29.8529	27.6488	29.3109	29.3557	29.3082	26.5559	24.7968	26.1439	25.6908	10	27.2417
A0A0L6JVW1	Bccel_5136	CBM3-X229-GH9-Doc	31.5099	31.4251	30.2097	29.7102	29.6531	29.449	29.4962	28.974	29.6535	29.2118	29.2408	28.6336
A0A0L6JJV0	fabH		29.6728	30.5378	29.2638	31.1296	31.0358	30.0074	28.3501	27.4318	28.728	29.7932	28.2008	29.5585
A0A0L6JL94	rpmB		27.6837	28.2466	27.1731	26.6026	27.1516	26.9468	25.9174	24.8557	26.4145	25.1594	24.1199	25.3637
A0A0L6JLP4	aroB		27.4966	28.155	27.4855	26.9687	26.6733	25.4933	26.6732	25.3446	26.3996	24.436	24.0406	23.4378
A0A0L6JNH3	Bccel_2629		27.4039	28.3165	27.3503	27.6028	28.0501	28.399	26.467	25.1776	26.4434	27.1757	27.1628	28.2743
A0A0L6JIU5	Bccel_1026		28.5728	29.3947	28.7959	26.6851	28.0371	27.0773	27.5954	26.5822	27.2945	26.9535	27.9189	26.9825
A0A0L6JGS6	tsf		30.8409	31.7622	31.184	31.2813	31.248	31.3543	29.3089	28.1856	29.3005	30.1796	29.0806	31.0412
A0A0L6JTX8	rplA		29.3458	30.353	29.0453	27.3671	29.0797	28.3868	27.3828	26.3946	27.3629	25.5301	23.4966	24.4408
A0A0L6JTE0	clpX		26.9095	27.7711	26.6833	25.4175	23.6827	10	25.2116	23.8348	25.0803	23.6435	10	10
A0A0L6JWQ1	Bccel_5134	X184-CBM44	27.133	28.5616	26.4127	26.4927	26.5371	24.9254	25.3234	23.5427	24.3166	24.7336	25.9145	24.7358
A0A0L6JPG8	rpsQ		28.1319	28.9409	27.1205	27.2654	28.068	28.0675	25.5989	23.9802	24.7989	23.6872	24.5794	25.4785
A0A0L6JRX0	Bccel_3812		25.6784	25.9352	27.4125	24.8609	25.7922	26.2316	24.8617	24.329	24.8029	24.6812	10	10
A0A0L6JSZ4	Bccel_4212		24.3129	24.3487	24.5855	24.251	24.5915	24.8526	10	10	10	23.4556	10	10
A0A0L6JNE6	rplX		27.5725	26.8347	28.296	27.0519	26.6593	26.9695	25.3896	25.2024	25.4201	23.5999	10	10
A0A0L6JIL4	Bccel_0552		25.2013	25.6328	26.1264	24.1856	24.9675	23.7433	24.1969	24.5982	25.0235	23.9796	10	23.7319
A0A0L6JJW4	rpmF		27.1043	28.5047	28.721	27.3978	28.521	28.7764	25.2517	26.0396	26.6683	24.9453	25.1379	24.8333
A0A0L6JQH8	Bccel_3314		24.4333	24.999	26.2501	23.12	25.364	24.8672	23.1135	22.9279	24.1516	21.8238	22.891	22.9607
A0A0L6JG75	Bccel_0133		26.1264	27.2526	27.9406	24.7228	25.2213	22.9298	23.8018	23.7366	25.6503	23.3151	10	22.7784
A0A0L6JKD8	Bccel_1472		24.6324	24.809	25.2174	10	10	10	23.3691	23.916	23.8886	10	10	10
A0A0L6JI09	ackA		26.7327	26.7857	26.8383	26.018	26.8837	26.1296	23.3012	24.8804	25.5646	25.6004	24.484	25.3582
A0A0L6JJ65	Bccel_0978		25.4753	25.2021	25.936	22.1702	10	10	23.3225	24.1342	24.6519	10	10	10
A0A0L6JG72	Bccel_0128		26.759	26.2708	27.6308	25.516	26.1556	25.109	25.2783	22.4141	22.7676	10	21.201	21.4076
A0A0L6JHU9	Bccel_0554		27.8526	28.1404	27.9421	27.8585	28.4601	27.8115	27.3912	26.9535	26.4658	27.3399	26.2276	26.2741
A0A0L6JN93	rplB		31.4001	31.0772	30.1192	29.2519	29.6657	30.3121	27.5842	26.419	24.7986	28.134	26.0946	26.395
A0A0L6JRL3	Bccel_3755		33.968	33.6927	33.4067	31.3205	31.6631	32.0219	32.7954	31.5785	31.1288	30.9093	29.7062	29.3558
A0A0L6JLC2	Bccel_1808		30.0461	29.7989	30.2009	23.3068	24.3372	25.4473	29.1227	29.1128	28.4613	25.6241	25.0833	24.7801
A0A0L6JH87	Bccel_0337		30.2406	29.8936	30.3733	27.8604	27.607	29.333	29.2878	29.0867	28.5132	25.295	25.5262	24.4909
A0A0L6JGN3	Bccel_0126		28.0925	29.7154	28.3267	26.0691	26.636	27.7413	26.9798	25.8808	25.5786	26.514	23.9248	24.9586
A0A0L6JTF9	rplK		26.817	28.9991	27.4978	27.0928	29.0759	27.9208	25.716	24.5595	23.6796	24.8912	23.3091	24.3561
A0A0L6JYC4	Bccel_5742		15.8403	20.474	16.1559	10	20.7502	10	10	10	10	10	10	10
A0A0L6JNR0	Bccel_2742		27.4525	28.0292	28.3367	30.1325	30.5924	30.9987	27.3179	26.607	26.5923	29.0827	28.5833	28.5988
A0A0L6JNZ1	Bccel_2691		26.0461	26.604	26.8928	25.1588	25.9166	26.2073	25.1321	24.5368	24.1494	24.8788	23.8333	25.2733
A0A0L6JPH7	rpsJ		27.3448	28.5704	28.5769	24.9491	25.2438	25.8705	26.5276	25.4473	25.5155	10	24.1423	22.7859
A0A0L6JS49	Bccel_3476		25.4752	26.2045	26.3347	25.4221	24.9568	24.753	24.995	25.0036	24.6569	10	10	10
A0A0L6JNG5	Bccel_2570		26.4197	27.9808	27.348	27.1935	28.5724	28.616	24.8914	26.3105	24.6012	26.8174	26.4024	26.6415
A0A0L6JTZ3	Bccel_4166	CBM32-FN3	26.6224	25.4956	26.0873	25.0674	25.2956	25.3587	26.9736	27.5692	26.8693	27.1438	25.9973	27.5754
A0A0L6JTN0	Bccel_4452	Doc-X159-X159-X159-X159-X159-X159-X159-X159-X159-X159	25.1586	24.3385	24.8857	10	25.9072	24.4188	26.0511	26.7174	25.5321	26.6089	26.6679	27.1728
A0A0L6JNV8	Bccel_2734		28.1089	26.597	27.0585	28.0315	27.2853	28.1977	29.2212	29.3577	28.4721	29.8535	30.1747	29.0225
A0A0L6JPR1	Bccel_3097	GH43-CBM6-Doc	25.7544	26.1535	25.4615	23.5874	22.7064	22.1274	27.3888	27.7676	26.2924	24.2685	23.9977	24.9836
A0A0L6JKQ8	Bccel_1227	X139-X6-Doc	28.5198	28.8271	28.5085	24.05	25.9099	26.9652	30.3986	31.1331	29.2156	28.1401	27.8287	27.5447
A0A0L6JRA9	Bccel_3479		32.1827	31.5434	31.5345	30.9841	30.4216	30.3473	33.9765	34.5897	33.4961	31.6787	32.1821	31.2454
Q6UB36	Bccel_0895	GH48-Doc	31.1856	30.9764	30.6486	27.34	27.096	27.2328	32.4417	33.1202	32.1983	29.1583	29.3151	29.7674
A0A0L6JLD0	Bccel_1896	GH9-Doc	32.8149	32.5539	32.5414	29.7871	29.2959	29.0565	33.5021	34.4151	33.1916	30.9535	31.601	31.2826
A0A0L6JXQ0	Bccel_5625	X3-X139-Doc	27.1155	26.7456	26.5955	24.7544	24.1314	25.4144	27.969	28.6223	27.6153	26.8739	26.9826	26.2096
A0A0L6JNQ3	Bccel_2732	CBM4-X229-GH9-Doc	28.1998	27.9174	27.761	27.8314	28.4315	27.579	30.3832	31.587	29.2258	30.7829	31.3046	30.4911
A0A0L6JWA2	Bccel_5400	Coh-Doc	29.5307	29.1182	30.2359	30.5441	31.5562	31.2513	31.0279	31.8726	30.7762	32.1288	32.97	31.7994
A0A0L6JXX9	Bccel_5587	CBM4-X229-GH9-Doc	28.2565	27.5389	28.4169	25.872	25.3253	25.3443	29.003	30.142	29.1768	25.9941	27.3962	26.7812
A0A0L6JNR4	Bccel_2277	Doc-Coh-Coh-Coh	31.2597	31.1669	31.3811	28.0289	28.5367	28.8105	32.1037	33.2695	32.2683	30.5079	31.2002	31.164
A0A0L6JXG9	Bccel_5537		24.1756	23.8614	26.3896	28.0486	28.1821	28.4422	29.0746	28.8796	27.3727	30.4991	29.2751	30.9344
A0A0L6JNV4	Bccel_2735	CBM4-X229-GH9	29.2785	29.2304	29.2738	29.7401	29.9093	30.4107	30.94	31.6133	30.5606	32.4862	32.9961	31.7513
A0A0L6JSH6	Bccel_4055	X6-Doc	28.9078	28.6019	29.1303	27.9238	27.9749	28.4073	30.7825	31.3493	30.1252	29.5667	30.3664	29.1333
A0A0L6JVZ4	Bccel_5171	X6-Doc-COG5184	29.0159	29.0148	29.4123	28.5369	28.7129	28.5952	32.0008	32.4382	30.8984	30.4929	30.3757	30.1256
A0A0L6JHS5	Bccel_0526	X6-Doc	30.8265	30.9806	31.3738	29.3982	28.9544	29.6827	32.6225	32.9542	32.103	31.1671	31.2641	31.0211
A0A0L6JNN4	Bccel_2645		27.393	27.3632	28.2435	28.1177	28.6117	28.4855	30.212	30.3067	29.2214	30.3532	29.8284	29.5674
A0A0L6JIR4	Bccel_0991	GH5_1-X6-Doc	29.922	30.2371	30.3425	28.2899	28.0257	28.1985	32.8241	32.6527	31.5906	30.1394	30.9599	30.0206
A0A0L6JKS5	Bccel_1242	X14-X135-X139-X6-Doc	27.4164	27.9684	29.1817	23.7948	22.2945	24.8673	30.0284	31.5416	29.8784	27.7195	28.8153	27.7901
A0A0L6JLB4	Bccel_1798	X6-Doc	24.8208	25.2676	26.2641	24.2903	25.2294	25.4131	27.6881	28.4734	27.0339	26.2496	28.4541	26.9703
A0A0L6JRM6	Bccel_3614	CBM4-X229-GH9-Doc	29.7994	29.9869	30.4549	29.7821	28.71	28.7045	31.0756	31.4785	30.8801	29.5837	29.7628	30.3832
A0A0L6JPW0	Bccel_3095	GH62-CBM6-Doc-GH1	24.4945	24.7726	25.0525	10	10	10	26.4454	27.0915	25.5165	24.4427	23.761	24.0087
A0A0L6JRS4	Bccel_3733	GH11-GH1-Doc-CE4	29.5652	30.6616	30.5629	28.9455	28.7951	29.1066	32.2175	33.4155	31.4211	30.5905	31.1117	30.8373
A0A0L6JUW6	Bccel_4897	Doc	29.2155	29.4855	29.8589	29.2293	28.1244	28.5376	31.1049	32.2697	30.6994	29.3913	29.6884	29.751
A0A0L6JL01	Bccel_1660	pfam149-X6-Doc	25.6554	26.1807	26.2946	24.8699	25.9047	24.3358	27.2843	28.0511	27.1118	26.497	26.3023	27.0515
A0A0L6JW36	Bccel_5216	CBM4-X229-GH9-Doc	30.4289	31.0328	31.406	29.9983	30.2499	30.6017	32.6501	33.5638	32.2472	31.7535	32.7333	31.5946
A0A0L6JLW5	Bccel_1985		34.1782	33.3342	34.1933	31.3279	31.3113	31.7874	34.9459	35.1163	35.1296	33.6517	33.4902	33.784
A0A0L6JIY7	Bccel_0923	Doc-X159-X159-X159-X159-X159-X159-X159-X159-X159-X159-X159-X159-X159-X159-X159-X159	28.5302	27.9799	29.1953	25.4922	24.3984	26.027	30.0458	30.075	30.2302	27.1945	28.0757	27.8919
A0A0L6JSN9	Bccel_4135	X6-Doc-X72-X72-X72-X72-X72-FN3-FN3-X83	26.2938	25.224	26.1089	22.8402	21.8681	23.7318	26.7914	27.4717	28.3715	24.102	23.3701	23.6964
A0A0L6JV61	Bccel_4972	X6-Doc	25.949	27.5323	28.4012	27.3084	27.6962	27.9265	29.4309	30.2753	29.4384	28.7686	28.9407	29.1885
A0A0L6JXJ8	Bccel_5861		26.5521	28.4121	29.4895	31.1479	31.1165	32.5061	31.6511	30.7437	30.7799	34.7804	35.3769	33.8683
A0A0L6JW90	Bccel_5276		18.5273	22.3814	21.857	10	10	10	26.1741	26.2581	25.9153	17.7427	17.3953	19.9931
A0A0L6JX80	Bccel_5738		27.2495	27.774	27.8304	30.3342	29.7391	30.227	29.0224	28.9069	28.6148	30.4854	31.2609	30.2055
A0A0L6JK76	Bccel_1427		23.3261	23.6166	26.4745	24.0031	23.1626	24.7453	29.2731	28.5223	31.4352	27.4544	26.5948	29.9751
A0A0L6JWE8	Bccel_5217	Doc	26.1268	26.4516	26.833	26.2168	25.0662	26.0891	27.5103	27.3427	27.6176	26.3862	26.4738	26.2653
A0A0L6JTJ4	Bccel_4445		20.4006	22.4027	23.7435	28.5734	23.5562	10	25.8646	25.1345	27.2946	24.6795	26.8055	25.7151
A0A0L6JLD2	Bccel_1820		27.3325	28.0495	28.282	28.29	28.6837	28.8034	28.8932	28.719	29.2867	29.4014	29.6221	29.9302
A0A0L6JYA2	Bccel_5800		10	10	24.0615	10	10	22.2169	28.7571	28.081	29.6598	25.8623	25.9613	26.9557
A0A0L6JP73	Bccel_2850		26.0321	26.1807	26.1992	23.0707	22.9975	10	27.8641	26.9529	27.8695	26.5108	27.0605	25.4955
A0A0L6JYH8	Bccel_5797		28.4573	28.1842	28.6462	27.1673	26.4258	28.4806	30.5007	29.9087	31.5561	30.9237	30.5539	28.9663
A0A0L6JHM1	Bccel_0465	GH8-Doc-CE3	26.4068	27.1113	26.1853	20.9375	10	10	27.7204	27.7339	28.202	25.2733	24.2239	25.284
A0A0L6JXH0	Bccel_5724	X6-Doc	26.5086	26.4304	25.6765	24.0181	25.2982	24.3545	27.6916	27.4239	28.0802	26.4554	24.3861	28.6676

## Sheet: Table S2B
Additional file 3: Table S2. Differentially expressed proteins represented in Figure 3. A, 166 proteins which showed significantly different intensities between substrates in peak I. B, 245 proteins which showed significantly different intensities between CB and MCC in peak II. LFQ intensities (log2) are shown, where zero intensity values were imputed to 10. Differential proteins were selected wi…
Row	Gene name	Known CAZyme modules	log2 LFQ Cb1L_24-10_P1	log2 LFQ Cb2L_24-10_P1	log2 LFQ Cb5L_21-11_P1	log2 LFQ Cb1L_24-10_P2	log2 LFQ Cb2L_24-10_P2	log2 LFQ Cb5L_21-11_P2	log2 LFQ Cl2L_05-11_P1	log2 LFQ Cl2L_29-11_P1	log2 LFQ Cl5L_02-11_P1	log2 LFQ Cl2L_05-11_P2	log2 LFQ Cl2L_29-11_P2	log2 LFQ Cl5L_02-11_P2
A0A0L6JQS0	def		10	10	23.5471	25.7822	25.8211	26.5312	10	10	23.826	24.1852	25.3919	24.7167
A0A0L6JTX7	Bccel_4532		25.5547	25.4207	24.578	25.7407	25.9352	26.8612	23.4975	23.4229	23.4569	10	22.9303	10
A0A0L6JKW2	pyrR		10	22.5508	22.3157	25.5763	25.4905	25.9341	10	10	10	10	23.0906	10
A0A0L6JR78	glmM		25.095	25.9964	25.9426	26.1851	25.8288	26.754	24.5589	24.4908	25.0239	24.2116	24.3494	24.5272
A0A0L6JTA7	Bccel_4213		26.6422	27.1942	28.2861	27.9815	27.7256	28.503	26.2427	26.0677	26.3858	26.8006	27.1041	27.0479
A0A0L6JJH9	acpP		25.639	27.937	27.2679	30.4911	30.4222	31.3418	25.487	24.6081	27.668	29.5645	29.6093	29.8096
A0A0L6JNG8	argB		27.9474	27.771	27.0813	26.2569	27.1873	27.4261	25.0025	22.5063	25.459	22.6691	23.8651	24.2164
A0A0L6JPG8	rpsQ		28.1319	28.9409	27.1205	27.2654	28.068	28.0675	25.5989	23.9802	24.7989	23.6872	24.5794	25.4785
A0A0L6JGQ9	Bccel_0156		34.0809	32.3761	33.3551	30.9385	30.9932	31.8287	27.4368	28.6213	29.2546	25.9301	26.6722	27.8049
A0A0L6JGS3	infB		26.1159	27.0925	27.1786	27.6014	27.1822	28.0273	25.6248	23.1666	26.5187	23.3402	24.8502	24.9486
A0A0L6JIF0	Bccel_0484		28.755	28.8131	29.3664	27.8718	27.9155	28.1816	25.864	24.4573	26.7321	23.6639	25.5736	25.7789
A0A0L6JRJ1	topA		25.66	25.8439	23.4225	23.7544	26.2764	26.4843	10	21.6609	22.7486	10	10	22.7433
A0A0L6JTS6	rplJ		26.8423	27.827	27.7473	27.7235	29.1176	29.2974	10	23.4045	24.2358	10	10	22.6724
A0A0L6JMV5	Bccel_2414		10	10	21.8203	25.9578	24.4251	25.6687	10	10	10	10	10	21.4189
A0A0L6JQX0	Bccel_3490		26.3572	26.8321	25.3943	28.682	28.6681	28.2555	22.7385	10	24.2313	25.6253	25.0747	27.6343
A0A0L6JNW6	Bccel_2327		26.7171	27.7318	27.3619	25.8391	26.2675	25.6939	26.1378	24.4207	26.9447	23.8935	24.4717	25.2926
A0A0L6JRF6	argG		27.6233	29.6548	28.455	28.0252	29.7427	28.6801	23.2437	22.4139	26.3131	21.5682	23.0588	27.1886
A0A0L6JQX9	Bccel_3505		23.2298	22.626	10	27.9962	28.572	28.8696	10	10	22.5843	27.1224	26.9949	27.9822
A0A0L6JTK7	Bccel_4006		29.3838	30.1959	31.1469	32.0292	31.7496	32.7126	30.7883	29.7048	29.141	31.6135	30.5502	30.5724
A0A0L6JRU8	Bccel_3694		21.8555	23.5971	23.6065	22.3069	22.054	22.92	10	10	21.0005	21.9638	21.0772	20.8667
A0A0L6JTM9	hisD		25.5372	25.5641	25.6278	27.1009	26.6269	27.3367	23.5271	10	23.9447	26.4364	25.074	25.2073
A0A0L6JRM9	Bccel_3693		21.8587	21.6781	21.0765	23.5432	23.9089	24.5034	20.8722	10	10	23.2323	22.6596	21.5666
A0A0L6JQI1	Bccel_3315		28.9038	29.6892	29.4379	27.9437	28.4431	28.5499	28.2353	27.3619	28.1363	27.3836	26.7172	26.238
A0A0L6JRL3	Bccel_3755		33.968	33.6927	33.4067	31.3205	31.6631	32.0219	32.7954	31.5785	31.1288	30.9093	29.7062	29.3558
A0A0L6JK70	Bccel_1513		27.0613	28.3416	28.6009	29.4251	29.3381	29.5897	27.5323	26.9322	27.3105	28.6226	28.2689	27.7547
A0A0L6JKV8	carA		26.9388	27.2324	27.0776	26.6717	26.4408	27.2698	25.7848	25.2106	25.1812	24.9392	23.8523	23.2024
A0A0L6JMJ1	purF		26.3043	26.5726	27.413	27.3191	26.8481	27.0844	25.9342	24.7654	25.8184	25.8962	25.5713	24.8872
A0A0L6JGW7	gatB		28.6006	28.7165	28.6405	28.4259	27.8185	28.4768	27.5058	25.2863	27.6608	27.3708	26.7924	26.4477
A0A0L6JN30	lysS		29.6164	30.1438	29.9705	29.8736	28.9908	29.9235	29.2032	28.5633	29.3443	28.5019	27.8928	27.2605
A0A0L6JNJ1	proA		27.4898	28.2036	28.3344	29.0351	28.5294	29.5592	26.6726	24.9762	26.2245	27.9094	27.7219	27.1383
A0A0L6JH87	Bccel_0337		30.2406	29.8936	30.3733	27.8604	27.607	29.333	29.2878	29.0867	28.5132	25.295	25.5262	24.4909
A0A0L6JQY2	alaS		29.6975	29.7653	30.1331	29.0925	28.9889	29.4867	28.7053	27.4317	28.6893	27.9639	27.6333	27.6372
A0A0L6JWY1	pyrG		27.7428	28.8452	27.4565	27.8577	27.436	28.6082	27.0697	26.0234	27.4677	26.1835	25.8199	25.4809
A0A0L6JUR5	ldh		32.33	32.5757	33.0188	32.121	31.4232	32.3708	31.5864	31.0303	31.3561	29.7127	29.6009	29.2023
A0A0L6JX50	Bccel_5706		24.1883	23.9698	24.4045	25.6655	25.3185	25.6439	23.7225	23.9229	24.2802	24.5275	24.3346	24.3678
A0A0L6JLV9	Bccel_2013		10	10	17.9454	28.8327	28.8194	28.5706	10	22.1412	10	27.8866	28.1998	26.9475
A0A0L6JKZ3	der		25.9249	26.1536	24.8992	28.1889	27.5249	27.9473	26.3522	22.6853	24.3152	26.2993	26.7525	24.5497
A0A0L6JHD5	folD		26.1111	26.5396	26.7064	28.3894	29.0387	28.0541	24.7802	10	24.3593	27.0973	26.6119	24.3509
A0A0L6JK29	Bccel_1335		26.4807	26.8579	27.7976	27.7624	27.5903	27.5088	26.1816	25.9353	26.6838	26.7023	26.0693	25.4734
A0A0L6JSC9	metK		31.0007	31.5717	31.2019	31.3024	31.5669	31.3207	29.8519	29.5233	30.0566	29.8676	29.3308	28.0607
A0A0L6JLJ2	asnA		27.1896	27.6351	27.2197	28.7445	28.8091	28.7273	26.8443	25.7604	27.1387	27.7262	27.3391	26.3628
A0A0L6JMQ0	Bccel_1922		32.2173	33.0301	31.9782	33.2275	33.539	33.1415	29.4609	28.7704	29.2506	31.9478	31.6614	31.0004
A0A0L6JVN9	Bccel_5208		27.999	27.8514	27.7296	31.833	31.88	31.5397	26.4205	23.9797	25.5764	29.4376	29.0089	27.8655
A0A0L6JVA9	Bccel_4859		27.6306	26.2948	22.273	30.1441	29.659	28.6608	10	19.9991	10	24.7498	25.4589	21.5427
A0A0L6JN69	Bccel_2501		27.7197	28.5664	28.2811	28.7418	28.7497	28.5314	26.9084	26.8703	27.1399	27.2257	27.1614	26.01
A0A0L6JMK2	Bccel_2264		24.7746	27.1676	26.7459	27.682	27.3716	27.441	24.1772	10	10	26.4517	25.9505	24.2367
A0A0L6JLA0	Bccel_1814		27.9481	28.5188	28.4359	30.6862	30.2169	30.4627	28.1049	27.2943	27.3487	29.4784	28.8273	27.6844
A0A0L6JHB9	gatA		28.4501	28.2727	27.9847	27.9025	28.3368	28.4914	27.9801	26.1313	27.7214	27.2875	27.5959	26.774
A0A0L6JSH0	Bccel_3949		24.188	24.311	22.571	25.6364	25.745	26.2318	23.7848	10	22.6698	24.1748	24.7412	22.8054
A0A0L6JMM5	Bccel_2280		31.7168	32.6708	33.2439	33.191	33.2245	33.4634	30.9769	31.0712	31.9781	32.5099	32.5253	31.8358
A0A0L6JTI8	rplL		28.687	30.3706	29.5936	32.6183	33.4065	33.9127	23.592	23.4109	23.6169	27.366	29.8992	26.898
A0A0L6JUB6	cysS		26.6017	25.9461	25.5023	29.7655	30.0157	30.161	24.4775	22.2667	23.5679	28.7127	29.2225	28.3643
A0A0L6JS11	Bccel_3764		24.3752	26.2597	27.5826	26.6606	26.8298	26.7633	23.6642	23.7835	26.5335	25.2114	26.0656	24.642
A0A0L6JMM2	Bccel_2284		29.2283	30.272	29.9749	29.8622	30.6394	31.5981	28.6248	26.6165	28.1263	29.2025	29.4869	28.6673
A0A0L6JLH6	Bccel_1474		31.2897	31.2454	30.9043	28.9354	29.0463	29.3791	30.3093	28.3492	31.1176	28.3144	27.2349	28.2796
A0A0L6JN65	adk		28.3227	28.4004	28.201	26.9934	27.533	28.8718	25.2919	10	24.3249	26.3279	22.926	24.7028
A0A0L6JRG2	pheT		31.0007	31.0677	31.5755	30.6292	30.6828	31.3998	29.06	28.259	29.3615	29.0989	28.2421	29.6676
A0A0L6JR55	pheS		29.1379	29.5321	29.7684	28.8376	28.9898	30.4691	27.0209	26.4764	26.8361	26.3638	25.2931	27.5358
A0A0L6JGR4	rpsB		31.1599	31.6201	31.0868	27.9255	28.9193	28.7642	29.0982	27.5958	29.6049	26.752	25.2603	26.7447
A0A0L6JL94	rpmB		27.6837	28.2466	27.1731	26.6026	27.1516	26.9468	25.9174	24.8557	26.4145	25.1594	24.1199	25.3637
A0A0L6JN92	rpsD		31.2375	31.3927	30.9847	31.0098	31.5293	31.4117	28.9002	27.2052	28.7241	28.6525	28.0073	29.1895
A0A0L6JNB5	rplW		24.7368	29.1002	26.7529	29.0148	30.5331	29.9139	25.8009	23.0692	23.4517	23.7572	20.776	23.0156
A0A0L6JPE0	Bccel_2490		28.6383	29.3454	29.6369	28.9506	29.1896	29.4855	27.2979	25.8406	26.7608	27.7455	27.061	27.7279
A0A0L6JQZ8	argH		23.5321	24.9516	25.7901	28.018	28.5447	28.6139	24.4507	22.5032	24.7202	27.2945	26.7851	27.3206
A0A0L6JGR1	lysA		27.9917	28.6321	28.3668	28.6127	28.4211	28.796	26.4666	26.0543	27.8726	26.7773	26.2987	26.8889
A0A0L6JI84	panB		26.6769	27.3797	27.4462	27.9889	27.7991	28.3608	26.1578	26.5485	26.8805	26.2659	25.4979	26.4124
A0A0L6JN86	rpsI		29.9542	30.1009	28.9538	29.1684	29.1111	29.1836	27.4876	25.2361	26.7323	26.4858	24.724	26.6514
A0A0L6JMI7	Bccel_2240		25.8282	26.7757	26.6874	24.1074	23.9427	24.1668	25.6956	22.5953	24.6943	22.8162	22.1844	22.9554
A0A0L6JL29	carB		28.3718	28.1641	27.5663	28.5678	28.3751	28.1859	27.3023	24.5678	27.9065	26.6917	25.7681	26.8263
A0A0L6JV80	serS		28.3324	27.6273	28.4307	27.8879	27.4795	26.8295	27.0252	25.9527	27.6741	24.9312	22.7822	24.5278
A0A0L6JLT6	glyQS		29.5515	29.8039	29.6924	28.7114	28.099	28.3395	27.7923	26.1119	28.4555	27.1949	26.0583	26.916
A0A0L6JI75	Bccel_0699		28.2509	28.4717	27.9056	27.1125	27.131	26.7334	28.1774	27.3158	27.9968	25.7334	24.9127	26.0978
A0A0L6JQR9	Bccel_3316		28.4611	28.4692	27.0834	29.0583	28.6078	27.1405	24.9714	24.9213	26.7569	26.0936	23.8734	25.5035
A0A0L6JMQ4	argJ		26.9422	27.3988	27.403	27.0894	27.1441	26.1197	25.5697	24.0675	26.2397	25.8544	24.3713	25.3944
A0A0L6JUM3	fusA		31.6673	31.8454	31.1999	32.4215	31.946	32.3733	29.9843	30.3174	30.1527	31.3021	30.5832	31.7786
A0A0L6JU93	Bccel_4489		28.9709	29.0611	28.616	30.4028	29.9632	30.035	27.9991	25.9608	28.6562	28.7338	27.6635	29.4142
A0A0L6JJ09	Bccel_0979		35.5165	35.261	35.5356	34.7836	33.9288	34.6006	33.9929	33.1973	34.8254	32.9217	31.9879	33.099
A0A0L6JMF8	purE		24.8309	25.0869	25.2479	28.7502	27.9	28.8205	24.7317	26.5537	25.1497	27.4444	26.8046	27.49
A0A0L6JX65	Bccel_5604		28.2093	27.762	27.9458	27.001	26.1947	26.1731	26.0209	25.5019	26.2198	24.0502	23.701	25.0345
A0A0L6JML1	Bccel_2263		24.4614	25.3552	25.1598	26.9993	26.0959	26.5249	24.3671	24.1394	24.3102	24.5585	24.8109	25.2101
A0A0L6JJZ8	Bccel_1300		30.8343	30.5817	30.4021	30.0423	29.2862	29.5632	28.9547	27.3524	29.239	28.399	25.4345	26.824
A0A0L6JMP3	Bccel_2331		30.0544	30.4213	30.325	27.9142	28.201	28.1724	29.4524	28.6316	29.9881	27.3638	26.3266	26.898
A0A0L6JNF2	rplD		30.1624	29.719	29.3609	27.408	27.7056	28.3268	26.4806	23.908	25.6042	26.3034	21.5049	23.3981
A0A0L6JNW2	Bccel_2661		32.0128	29.6861	29.2797	30.4127	30.5479	30.4762	30.6951	10	28.1132	30.0334	28.7409	29.1529
A0A0L6JN93	rplB		31.4001	31.0772	30.1192	29.2519	29.6657	30.3121	27.5842	26.419	24.7986	28.134	26.0946	26.395
A0A0L6JK43	Bccel_0987		29.2723	30.7668	30.7275	29.7465	29.8881	30.0089	28.5767	27.4554	28.2257	28.4495	27.3944	27.8636
A0A0L6JMN5	Bccel_2290		29.8043	30.1502	30.4931	31.6865	31.6373	31.7283	29.4263	28.7053	29.0483	30.7007	29.7081	30.0282
A0A0L6JSF2	rpsR		29.1034	29.2582	29.743	28.1294	27.6106	28.0291	26.0479	25.7893	25.9579	24.9576	22.6031	22.8942
A0A0L6JJW1	Bccel_1297		30.673	30.8905	30.3383	30.7702	30.8542	30.8876	29.479	28.3588	30.1344	29.5227	28.3983	28.4971
A0A0L6JHF0	Bccel_0159		27.2236	25.9856	27.801	23.5069	22.9284	24.2862	10	10	10	19.897	10	10
A0A0L6JNE6	rplX		27.5725	26.8347	28.296	27.0519	26.6593	26.9695	25.3896	25.2024	25.4201	23.5999	10	10
A0A0L6JHE2	rpsO		25.8128	26.6248	28.6273	26.0761	28.2006	27.6768	10	22.3665	23.417	23.3028	10	10
A0A0L6JND1	Bccel_2587		24.1179	28.7879	23.2292	30.0656	30.5813	28.2302	21.443	10	21.2619	22.7092	10	10
A0A0L6JR39	rpsU		29.3	28.2736	27.3443	27.5625	27.9983	24.7672	23.7286	22.2404	21.9305	23.3268	10	10
A0A0L6JST9	groS		17.9163	23.3313	24.0534	32.6034	33.3798	32.7677	23.1725	21.5077	19.8625	31.014	27.6742	28.3684
A0A0L6JHU9	Bccel_0554		27.8526	28.1404	27.9421	27.8585	28.4601	27.8115	27.3912	26.9535	26.4658	27.3399	26.2276	26.2741
A0A0L6JVW2	gyrB		29.0492	29.0787	28.9527	27.5921	26.4166	25.7803	26.6927	26.2732	26.98	24.8982	23.6501	23.8496
A0A0L6JTA2	Bccel_4208		28.111	28.236	27.9039	29.0629	28.7153	28.052	26.4857	27.4168	28.2644	27.7526	27.246	27.3172
A0A0L6JLP4	aroB		27.4966	28.155	27.4855	26.9687	26.6733	25.4933	26.6732	25.3446	26.3996	24.436	24.0406	23.4378
A0A0L6JS64	Bccel_3838		26.979	28.9523	24.3633	30.1862	30.6396	27.6777	23.2358	22.1269	10	25.7439	21.964	21.734
A0A0L6JNQ7	tyrS		10	25.4676	23.2351	30.3541	30.1718	29.8338	10	26.3417	24.0488	29.1355	28.5262	28.6527
A0A0L6JRE4	Bccel_3690		27.6239	28.2717	27.9856	27.6195	27.4387	26.934	26.6491	26.1418	27.7222	26.4404	25.587	25.6666
A0A0L6JVG5	Bccel_4701		30.4897	30.8813	30.3809	32.0469	32.1424	31.3411	28.934	29.9158	30.5464	30.4797	28.6963	29.5124
A0A0L6JK84	leuC		30.2864	30.0982	30.3107	30.4063	30.2823	29.6391	29.1089	28.2649	29.0514	29.5277	28.0701	28.0158
A0A0L6JMI4	purM		26.9367	27.4566	27.1362	28.0093	27.3227	27.4918	26.0253	24.7237	26.4806	26.4963	25.0225	25.0181
A0A0L6JIL0	Bccel_0547		29.2594	29.4568	29.603	30.5173	30.0767	29.981	28.4448	27.9343	27.9591	29.4797	28.8048	28.4777
A0A0L6JS53	Bccel_3955		28.8552	28.9941	28.2971	28.1611	28.7256	27.7892	27.4217	26.8916	28.2494	27.0064	26.758	27.2895
A0A0L6JQ79	Bccel_3215		10	23.6643	10	26.1328	27.9168	26.3385	10	23.3339	24.7893	25.6382	24.7379	24.9933
A0A0L6JI09	ackA		26.7327	26.7857	26.8383	26.018	26.8837	26.1296	23.3012	24.8804	25.5646	25.6004	24.484	25.3582
A0A0L6JJX4	gpsA		27.3653	27.7464	27.7217	26.9523	28.3729	27.9697	27.697	25.362	27.6769	26.3377	24.9559	26.7017
A0A0L6JMS4	Bccel_2330		28.4018	29.4643	29.577	27.4553	28.213	28.1817	28.4991	28.0169	28.3798	26.7619	26.7205	26.814
A0A0L6JJY2	Bccel_1322		26.7767	27.6904	26.3773	29.7141	30.3977	30.2102	26.6251	25.4764	27.4299	28.8714	28.6654	28.8827
A0A0L6JRL8	ribB		23.8235	25.6978	25.519	26.657	27.7473	27.6709	24.529	10	22.8004	24.8186	24.3899	24.6295
A0A0L6JJW4	rpmF		27.1043	28.5047	28.721	27.3978	28.521	28.7764	25.2517	26.0396	26.6683	24.9453	25.1379	24.8333
A0A0L6JVL9	Bccel_5031		24.6385	26.0752	25.5726	27.0072	28.1166	27.6167	24.5785	25.3238	24.6072	26.0613	26.0843	26.3867
A0A0L6JLI4	Bccel_1888		10	20.4236	10	20.4228	28.1173	22.9977	10	19.3964	20.2512	10	10	10
A0A0L6JLW4	Bccel_2019		28.8673	29.5542	29.3957	31.4769	31.9195	31.8763	27.4724	27.6667	28.9621	30.8224	30.5005	30.2625
A0A0L6JNR0	Bccel_2742		27.4525	28.0292	28.3367	30.1325	30.5924	30.9987	27.3179	26.607	26.5923	29.0827	28.5833	28.5988
A0A0L6JR24	rplT		29.5159	30.585	29.509	28.2543	29.0717	29.6528	26.4109	24.7792	26.2241	25.7211	24.6184	24.8359
A0A0L6JLL1	Bccel_1519		25.3559	26.3548	25.6771	28.4267	28.6132	28.7935	25.6838	25.8995	26.7888	27.6759	27.5116	27.4345
A0A0L6JHC1	Bccel_0129		27.1087	28.1771	27.2687	28.5763	29.0182	28.9329	26.2056	25.1755	27.1729	27.6532	27.7958	27.2889
A0A0L6JNC8	rplM		27.2575	29.5727	28.4963	28.8744	30.7224	30.3594	27.5711	26.6137	27.0534	27.1098	24.5902	25.0787
A0A0L6JTX8	rplA		29.3458	30.353	29.0453	27.3671	29.0797	28.3868	27.3828	26.3946	27.3629	25.5301	23.4966	24.4408
A0A0L6JTF9	rplK		26.817	28.9991	27.4978	27.0928	29.0759	27.9208	25.716	24.5595	23.6796	24.8912	23.3091	24.3561
A0A0L6JTT1	rpmG		26.6533	27.7005	28.4333	27.4735	28.3478	27.4477	26.02	25.757	28.1439	26.1809	24.8452	25.306
A0A0L6JK45	folD		26.1671	25.04	25.8809	25.3307	26.4353	25.7186	25.5742	24.3418	25.3902	24.5717	24.066	23.734
A0A0L6JRU7	Bccel_3840		23.9884	24.9254	25.2544	26.4705	27.5666	26.8268	10	23.9232	24.9214	26.045	25.2392	25.14
A0A0L6JHZ8	ligA		25.9276	26.6838	26.431	26.3714	27.6968	27.9931	23.3617	23.6328	22.9912	25.3528	25.3314	25.8432
A0A0L6JNG5	Bccel_2570		26.4197	27.9808	27.348	27.1935	28.5724	28.616	24.8914	26.3105	24.6012	26.8174	26.4024	26.6415
A0A0L6JVX3	Bccel_4861		30.6927	31.0605	30.0333	32.3919	32.0859	31.1234	29.9755	29.0462	30.496	30.5274	30.7832	30.5317
A0A0L6JUK6	Bccel_4678		23.3949	23.4742	10	25.7284	26.2374	24.5263	10	10	10	24.035	24.3966	23.197
A0A0L6JNE9	rpsC		30.528	30.1152	30.0092	26.6235	26.9865	25.773	28.3433	25.8153	28.1063	24.2182	24.2207	24.0175
A0A0L6JT33	pfkA		26.1615	26.2258	27.419	23.556	24.1728	18.3663	24.2584	23.6625	26.6533	10	10	10
A0A0L6JR08	Bccel_3488		23.3697	23.9032	23.6856	25.4154	25.0981	20.8047	10	10	10	10	10	10
A0A0L6JTY2	Bccel_4537		31.0664	30.8148	30.2833	33.1232	33.1877	32.205	29.8358	32.3545	29.2908	31.1273	30.8607	31.2969
A0A0L6JI64	rimM		10	10	10	23.1953	23.1652	23.6326	10	10	10	10	10	10
A0A0L6JIE4	Bccel_0479		23.2949	22.6808	22.6818	23.8746	24.1749	23.0829	22.7191	10	21.6429	10	10	10
A0A0L6JKG1	Bccel_1502		26.1	26.0055	27.5316	27.1439	25.8196	25.9349	25.4833	24.1405	25.4391	23.7089	24.0222	23.4411
A0A0L6JSG8	Bccel_4045		24.8095	26.5181	25.4509	29.3175	29.0104	28.883	24.8623	24.3051	26.13	27.9706	28.3026	27.8949
A0A0L6JPX6	Bccel_3001		22.7948	24.5988	23.7349	26.1405	26.2414	25.772	22.8179	10	22.9287	24.4129	24.9789	25.3392
A0A0L6JY52	Bccel_5755		26.1101	25.4487	25.51	25.8473	25.6786	24.8624	24.3549	22.1088	23.4576	23.1997	23.7347	24.1169
A0A0L6JSF8	Bccel_3997		27.945	27.6776	27.6621	28.1046	27.5261	27.1661	24.801	24.0943	24.9157	24.6873	26.2371	25.6803
A0A0L6JNN4	Bccel_2645		27.393	27.3632	28.2435	28.1177	28.6117	28.4855	30.212	30.3067	29.2214	30.3532	29.8284	29.5674
A0A0L6JQH7	Bccel_3216		27.0095	27.2852	26.7353	26.116	27.4348	26.795	27.159	26.8884	27.3433	28.7133	28.3889	27.8353
A0A0L6JJT5	Bccel_1286	Doc-CE6	29.9221	30.25	30.1988	26.9485	27.7842	27.6911	30.4238	31.6377	30.8389	28.9812	28.9091	28.7378
A0A0L6JQB5	Bccel_3151	X6-Doc-PLnc	25.3521	24.6806	24.3979	24.8444	25.6071	25.806	25.5932	27.7044	25.2513	27.083	27.1898	26.7188
A0A0L6JHR3	Bccel_0497	GH53	30.647	30.7327	31.2532	28.0122	28.8126	28.5652	31.1185	31.2222	30.8726	29.4423	29.8144	29.2618
A0A0L6JQ93	Bccel_3230	X6-Doc-X188	29.8199	30.6923	30.9032	27.2229	28.2124	28.5407	30.5315	31.0462	30.0805	29.065	29.3958	29.6702
A0A0L6JHP4	Bccel_0490	CBM4-CBM4-CBM4-CBM4-CBM4	29.227	29.7126	29.7213	28.0553	29.1693	29.1539	29.6875	30.4506	28.8045	29.9954	29.8348	30.1094
A0A0L6JJV7	Bccel_0917	CBM35-GH26-Doc	30.4092	30.2469	29.6866	27.1345	27.7462	27.5105	30.7346	30.9587	30.5008	28.5421	28.3619	28.6732
A0A0L6JNC3	Bccel_2493	X14-X135-X139-X6-Doc	31.4477	31.345	30.9261	30.2762	30.0689	29.8991	32.4144	33.2906	31.6743	31.2991	31.4186	31.1064
A0A0L6JQ05	Bccel_2733	CBM4-X229-GH9-Doc	30.0293	30.0738	30.3463	29.3703	28.8125	28.8049	32.6769	33.0158	31.8745	31.3479	31.9358	31.0535
A0A0L6JIR4	Bccel_0991	GH5_1-X6-Doc	29.922	30.2371	30.3425	28.2899	28.0257	28.1985	32.8241	32.6527	31.5906	30.1394	30.9599	30.0206
A0A0L6JVC1	Bccel_4869	COG5184-COG5184-X6-Doc	10	10	24.3653	25.4062	25.9154	25.2598	26.1377	27.3017	26.4883	27.5729	28.719	26.8697
A0A0L6JSQ8	Bccel_4009	GH3-X6-Doc	29.2337	29.1912	29.6601	28.0417	28.3878	27.0725	32.2343	32.5406	31.5784	30.3275	31.2663	29.9262
A0A0L6JNQ3	Bccel_2732	CBM4-X229-GH9-Doc	28.1998	27.9174	27.761	27.8314	28.4315	27.579	30.3832	31.587	29.2258	30.7829	31.3046	30.4911
A0A0L6JK23	Bccel_1330	GH9-CBM3_1-X6-Doc	32.0309	31.8417	31.9861	29.0654	29.3912	28.9651	32.3639	33.5066	31.6743	30.7638	31.1707	30.4643
A0A0L6JRS1	Bccel_3757		10	23.4611	24.518	27.525	28.0664	27.4962	10	10	23.0788	28.7905	29.4607	29.1492
A0A0L6JUR9	Bccel_4446		21.1814	25.3411	26.2051	21.3289	24.0579	22.643	26.9148	27.6381	30.5634	26.6525	28.7645	27.9124
A0A0L6JUD5	Bccel_4707		28.6932	29.097	29.8915	27.823	28.1304	28.0975	28.8016	29.0002	28.8504	28.9858	29.4209	29.0177
A0A0L6JLD0	Bccel_1896	GH9-Doc	32.8149	32.5539	32.5414	29.7871	29.2959	29.0565	33.5021	34.4151	33.1916	30.9535	31.601	31.2826
A0A0L6JN98	Bccel_2557	CBM4-X229-GH9-Doc	34.0078	33.5876	33.9847	31.6056	31.459	31.3569	34.7722	34.865	34.432	32.408	32.7012	32.6615
A0A0L6JR86	Bccel_3562	X6-Doc	25.8551	26.7459	27.1365	26.5445	26.1783	26.1937	30.0946	31.6625	30.2114	28.7379	29.0329	29.6835
A0A0L6JJV6	Bccel_1292		30.4256	30.1045	31.0863	27.8312	27.8529	27.8002	30.1721	30.3598	31.2391	29.2003	29.9478	30.0366
A0A0L6JRA9	Bccel_3479		32.1827	31.5434	31.5345	30.9841	30.4216	30.3473	33.9765	34.5897	33.4961	31.6787	32.1821	31.2454
A0A0L6JS69	Bccel_3834	CBM4-X229-GH9-Doc	35.3181	34.8382	34.937	34.1265	33.7538	33.3864	35.7085	36.2519	35.3838	34.6459	35.0741	34.6121
A0A0L6JIS7	Bccel_0909	CBM4-X229-GH9	30.6949	30.7058	31.4572	28.3855	28.8214	29.3029	30.9302	31.6392	31.1587	29.6978	30.7738	30.2404
A0A0L6JLB4	Bccel_1798	X6-Doc	24.8208	25.2676	26.2641	24.2903	25.2294	25.4131	27.6881	28.4734	27.0339	26.2496	28.4541	26.9703
A0A0L6JKG4	Bccel_1455	X6-Doc	23.2225	22.4943	23.6077	22.47	22.8153	23.3199	23.6982	23.8749	23.5517	23.8694	24.5417	23.6892
A0A0L6JJW6	Bccel_0922	X139-CBM4-Doc	26.3506	26.5334	26.9747	27.0013	27.4038	28.0921	27.2807	26.8071	27.5541	29.0166	30.1828	28.4586
A0A0L6JJS2	Bccel_1250	CBM35-GH26-X6-Doc	29.762	29.6236	29.2871	29.2671	29.3596	30.0563	32.0703	32.2018	31.4156	31.8305	32.4947	31.208
A0A0L6JNV4	Bccel_2735	CBM4-X229-GH9	29.2785	29.2304	29.2738	29.7401	29.9093	30.4107	30.94	31.6133	30.5606	32.4862	32.9961	31.7513
A0A0L6JJC6	Bccel_0787		26.5679	27.1774	27.8077	27.1939	27.1446	27.5444	27.712	26.8049	28.3292	28.8835	29.3468	28.5874
A0A0L6JK50	Bccel_1402		27.3407	26.8515	27.5168	29.2812	29.9501	30.2332	30.4457	31.046	30.0519	33.7309	34.5461	33.0079
A0A0L6JVD6	Bccel_4963	X6-Doc	27.1301	27.2181	27.8877	27.4439	27.3723	28.049	28.9705	30.5561	27.5069	28.9886	29.6156	28.7014
A0A0L6JXJ8	Bccel_5861		26.5521	28.4121	29.4895	31.1479	31.1165	32.5061	31.6511	30.7437	30.7799	34.7804	35.3769	33.8683
A0A0L6JW36	Bccel_5216	CBM4-X229-GH9-Doc	30.4289	31.0328	31.406	29.9983	30.2499	30.6017	32.6501	33.5638	32.2472	31.7535	32.7333	31.5946
A0A0L6JJU3	Bccel_1277	X3-Doc	23.8376	24.0528	24.0052	24.1174	24.2703	24.7511	24.6261	25.0905	24.4718	26.8131	28.4408	26.5126
A0A0L6JK47	Bccel_0992	GH9-CBM3_1-X6-Doc	32.2072	32.2707	32.4158	30.0118	30.3171	30.4277	33.4232	34.8251	32.5165	31.5005	32.2695	31.2815
A0A0L6JK59	Bccel_1365		29.655	29.208	29.5954	27.599	27.7204	27.9562	29.2046	29.4775	29.3885	28.8929	29.5806	28.8851
A0A0L6JSH6	Bccel_4055	X6-Doc	28.9078	28.6019	29.1303	27.9238	27.9749	28.4073	30.7825	31.3493	30.1252	29.5667	30.3664	29.1333
A0A0L6JWZ5	Bccel_5402	pfam82-Coh	23.9711	25.1198	26.3152	27.5029	28.4333	28.0925	27.4153	26.5564	27.0162	29.4567	30.2536	28.6783
A0A0L6JHC8	Bccel_0386	GH5_1-Doc	29.8303	30.0381	30.1731	27.5144	28.1358	28.1492	31.3599	32.3417	30.1553	29.4178	30.4564	28.7419
A0A0L6JXK3	Bccel_5862		26.5353	21.1837	24.2706	21.9271	20.6132	21.7231	25.5004	24.3648	25.9699	26.3062	27.1867	24.4534
A0A0L6JNV8	Bccel_2734		28.1089	26.597	27.0585	28.0315	27.2853	28.1977	29.2212	29.3577	28.4721	29.8535	30.1747	29.0225
A0A0L6JYH8	Bccel_5797		28.4573	28.1842	28.6462	27.1673	26.4258	28.4806	30.5007	29.9087	31.5561	30.9237	30.5539	28.9663
A0A0L6JXQ0	Bccel_5625	X3-X139-Doc	27.1155	26.7456	26.5955	24.7544	24.1314	25.4144	27.969	28.6223	27.6153	26.8739	26.9826	26.2096
A0A0L6JRD3	Bccel_3613	CBM4-X229-GH9-Doc	28.7202	29.4742	29.4318	28.3857	27.8636	28.9342	29.5662	29.1985	29.4759	29.5145	29.5744	29.1427
A0A0L6JXI0	Bccel_5734		29.0575	29.0891	29.543	29.7689	29.9516	30.6341	30.578	30.81	30.7305	31.1632	31.7761	31.6972
A0A0L6JSW0	Bccel_4177	GH3-X92-X6-Doc	32.5232	32.438	32.561	29.5372	29.5558	29.9453	32.9969	33.5842	32.5424	30.4886	31.0077	30.7974
A0A0L6JLD2	Bccel_1820		27.3325	28.0495	28.282	28.29	28.6837	28.8034	28.8932	28.719	29.2867	29.4014	29.6221	29.9302
A0A0L6JV61	Bccel_4972	X6-Doc	25.949	27.5323	28.4012	27.3084	27.6962	27.9265	29.4309	30.2753	29.4384	28.7686	28.9407	29.1885
A0A0L6JIC0	Bccel_0866	X134-X64-X6-Doc	30.6318	30.8442	30.742	27.7312	27.9039	28.0098	31.3901	31.7272	31.3442	28.6921	28.9807	29.2843
A0A0L6JNR4	Bccel_2277	Doc-Coh-Coh-Coh	31.2597	31.1669	31.3811	28.0289	28.5367	28.8105	32.1037	33.2695	32.2683	30.5079	31.2002	31.164
A0A0L6JJH4	Bccel_1293		31.2812	30.5597	31.275	29.3728	29.9975	30.1551	30.9523	30.6749	31.1304	31.007	31.5657	31.6156
A0A0L6JSE9	Bccel_3616	CBM4-X229-GH9-Doc	30.6867	30.5559	30.6771	29.0488	28.751	29.6513	31.0525	31.2127	31.1059	30.4886	30.3063	30.5068
A0A0L6JWX8	Bccel_5387	Doc-Doc	24.7532	26.2032	27.2371	28.1416	27.9127	28.766	28.1682	27.7821	29.9852	30.6856	30.6548	30.7637
A0A0L6JIW8	Bccel_0652		29.4582	27.8742	29.1073	23.6783	23.7289	24.6093	28.9765	29.0024	28.6035	26.5455	26.3786	26.9996
A0A0L6JJQ6	Bccel_1254	cd2619-CBM6-CBM6	30.8725	31.0221	30.7832	32.3513	32.2655	32.8169	31.7198	31.5795	32.2595	34.0936	33.6958	33.7864
A0A0L6JKS5	Bccel_1242	X14-X135-X139-X6-Doc	27.4164	27.9684	29.1817	23.7948	22.2945	24.8673	30.0284	31.5416	29.8784	27.7195	28.8153	27.7901
A0A0L6JHS5	Bccel_0526	X6-Doc	30.8265	30.9806	31.3738	29.3982	28.9544	29.6827	32.6225	32.9542	32.103	31.1671	31.2641	31.0211
A0A0L6JL38	Bccel_1364		31.3186	30.7192	30.9882	28.8061	28.3005	29.0029	30.539	31.2225	30.9928	30.1532	30.1163	29.9904
A0A0L6JII6	Bccel_0800	CBM57-SLH-SLH-SLH	10	22.6432	25.8093	23.7434	23.1217	24.1343	23.7197	23.6365	24.6096	26.1882	26.9723	27.0256
A0A0L6JJP5	Bccel_1363		30.532	29.6987	30.0072	27.4706	27.3236	27.8254	29.659	30.2741	30.4161	28.7305	29.0379	28.8779
A0A0L6JIY7	Bccel_0923	Doc-X159-X159-X159-X159-X159-X159-X159-X159-X159-X159-X159-X159-X159-X159-X159-X159	28.5302	27.9799	29.1953	25.4922	24.3984	26.027	30.0458	30.075	30.2302	27.1945	28.0757	27.8919
A0A0L6JKM7	Bccel_1192	X6-Doc-X295	28.6986	28.4133	28.7931	23.7247	22.2227	24.2331	29.1149	30.2102	29.1701	25.5973	26.3171	26.4458
A0A0L6JIX7	Bccel_0908	SLH-SLH-SLH-CBM4	31.1346	31.2727	31.8925	28.5858	28.3354	29.043	30.8792	31.8183	31.2962	29.5516	30.0318	30.0687
A0A0L6JYA2	Bccel_5800		10	10	24.0615	10	10	22.2169	28.7571	28.081	29.6598	25.8623	25.9613	26.9557
A0A0L6JNV3	Bccel_2729		24.5179	25.0091	25.4671	10	10	22.2773	23.9165	10	24.6301	24.7184	25.0114	24.6629
A0A0L6JLY8	Bccel_1684		10	10	10	10	10	21.7481	10	10	22.4021	24.1214	24.9125	24.7803
A0A0L6JQP5	Bccel_3435	Doc	27.216	27.1593	28.4975	25.3647	25.7052	26.7551	29.217	29.2526	28.0171	26.8898	27.32	27.4697
A0A0L6JJW3	Bccel_1260	GH11-Doc	31.3949	31.2081	31.2691	28.5979	28.3143	28.6383	31.5548	32.9619	30.8171	29.114	30.0475	29.6805
A0A0L6JXX9	Bccel_5587	CBM4-X229-GH9-Doc	28.2565	27.5389	28.4169	25.872	25.3253	25.3443	29.003	30.142	29.1768	25.9941	27.3962	26.7812
A0A0L6JWL1	Bccel_5508	GH5_2-Doc	27.9822	28.7622	27.6865	25.4415	27.2672	24.5175	28.7671	29.1894	29.3617	28.4355	28.4781	28.2361
A0A0L6JWJ9	Bccel_5401	CBM6_dist-CBM6_dist-X6-Doc	27.0365	27.415	28.0078	24.6117	24.8987	23.0756	27.4782	26.5942	28.0974	25.6816	26.2829	25.969
A0A0L6JHA5	Bccel_0468	GH81-Doc	27.2145	27.1838	26.9769	26.5245	27.2418	25.1136	28.42	27.4692	28.3473	28.6267	28.8037	28.5927
A0A0L6JWW0	Bccel_5626	X3-X139-Doc	23.9128	23.896	23.0627	27.0423	27.1897	25.9981	26.1962	26.0721	25.8167	28.5524	28.1553	28.7689
A0A0L6JX11	Bccel_5541	GH3_5-Doc	29.8688	29.8768	29.7765	26.53	26.8579	25.8404	30.2463	30.9405	29.9137	27.4596	27.5654	28.0244
A0A0L6JI86	Bccel_0690	GH8-Doc-CE4	30.848	30.9697	30.3851	27.2477	27.2882	26.6298	31.6089	31.4615	31.2002	28.8086	28.817	29.3043
A0A0L6JL01	Bccel_1660	pfam149-X6-Doc	25.6554	26.1807	26.2946	24.8699	25.9047	24.3358	27.2843	28.0511	27.1118	26.497	26.3023	27.0515
A0A0L6JVG1	Bccel_4696		28.0566	26.7915	26.4588	25.8461	25.0644	24.8713	28.041	28.8023	26.651	26.6995	26.4618	26.2732
A0A0L6JID5	Bccel_0881	GH9-CBM3_1-X6-Doc	29.5078	29.8004	29.856	29.0214	27.9171	27.8303	31.2017	31.8573	29.6999	29.5206	29.7093	29.3655
A0A0L6JNK1	Bccel_2581	pfam9394-Doc	10	22.8545	23.8343	21.4816	10	10	24.4497	26.105	23.7469	24.3426	25.8924	24.4444
A0A0L6JHM1	Bccel_0465	GH8-Doc-CE3	26.4068	27.1113	26.1853	20.9375	10	10	27.7204	27.7339	28.202	25.2733	24.2239	25.284
A0A0L6JIL1	Bccel_0839	Doc-Doc	26.2376	17.6961	27.3011	26.8843	22.7552	24.7167	28.3332	25.9584	27.5958	30.3571	29.5651	28.3916
A0A0L6JWM3	Bccel_5515	pfam82-AA5_dist-COG5184-CBM35-CBM32-CBM32	32.8001	30.8784	31.4231	31.0528	29.6045	30.2818	32.615	32.3614	33.134	31.8168	31.7518	31.5832
A0A0L6JK16	Bccel_1468		29.982	28.8113	29.0193	26.7813	26.1022	26.3226	28.9514	29.3273	28.7368	28.0314	27.4782	27.643
A0A0L6JH33	Bccel_0290	GH9-CBM3_1-X6-Doc	31.9732	31.81	31.9278	30.3473	29.8411	29.7374	32.7938	33.2422	32.2501	31.0613	30.8731	31.096
A0A0L6JN62	Bccel_2491	GH5_8-Doc	25.6251	25.6578	26.5976	25.2824	24.2103	22.7072	29.9843	31.7283	29.8386	28.8549	28.7213	28.6455
A0A0L6JHT7	Bccel_0535	Doc-X135-X139	30.0828	29.9314	29.771	27.2323	26.5807	26.3855	30.4476	31.0652	30.2162	27.9887	28.1902	28.593
A0A0L6JPR1	Bccel_3097	GH43-CBM6-Doc	25.7544	26.1535	25.4615	23.5874	22.7064	22.1274	27.3888	27.7676	26.2924	24.2685	23.9977	24.9836
A0A0L6JS96	Bccel_3957	CBM3_2-Coh-Coh	26.1272	23.6025	10	24.8919	23.9977	24.4061	23.2878	10	10	25.2857	25.3938	26.0351
A0A0L6JKD3	Bccel_1467		29.8174	28.7712	29.616	24.0867	21.9983	22.4258	29.4445	28.6526	28.9764	24.9271	24.6754	26.0591
A0A0L6JLY5	Bccel_2015	CBM9-COG584-SLH-SLH-SLH	30.4475	30.0325	30.0262	29.4877	29.6623	29.3045	30.1795	29.4707	29.6257	30.7211	30.1647	30.6336
A0A0L6JNX1	Bccel_2332		22.5226	23.2567	25.1229	28.1551	27.4564	27.6075	24.0537	26.103	27.9858	29.7636	29.3918	30.2572
A0A0L6JN91	Bccel_2552		10	25.5206	27.1449	25.5727	24.8741	25.2852	28.5827	28.934	29.7654	28.3629	27.5103	29.2938
A0A0L6JHR0	Bccel_0651		30.4002	29.5017	29.9567	27.8013	27.5662	27.7774	30.0246	29.7094	30.1247	28.9888	28.5913	29.1086
A0A0L6JXV2	Bccel_5539	Doc-cd7761	31.238	30.5907	30.7755	25.0008	23.9756	25.1058	31.3859	31.8438	31.2202	27.3472	27.0932	28.0829
A0A0L6JQQ9	Bccel_3301		10	10	10	23.568	23.1779	23.8814	10	10	10	24.9596	25.0039	25.4143
A0A0L6JTZ3	Bccel_4166	CBM32-FN3	26.6224	25.4956	26.0873	25.0674	25.2956	25.3587	26.9736	27.5692	26.8693	27.1438	25.9973	27.5754
A0A0L6JXG9	Bccel_5537		24.1756	23.8614	26.3896	28.0486	28.1821	28.4422	29.0746	28.8796	27.3727	30.4991	29.2751	30.9344
A0A0L6JIY1	Bccel_0913	X6-Doc	33.071	32.8019	32.9926	30.2468	30.4021	30.5746	33.4633	32.8963	33.9026	31.8295	31.1655	31.8808
A0A0L6JK76	Bccel_1427		23.3261	23.6166	26.4745	24.0031	23.1626	24.7453	29.2731	28.5223	31.4352	27.4544	26.5948	29.9751
A0A0L6JUQ4	Bccel_4718	CBM3-X229-GH9-Doc	34.5655	34.4892	34.37	31.21	31.1653	31.5592	34.8543	35.2096	34.6647	32.2885	31.939	33.0229
A0A0L6JR75	Bccel_3615	CBM4-X229-GH9-Doc	29.2639	28.7818	28.9928	27.0331	26.8603	26.6333	29.5769	28.6576	29.2042	27.8823	27.7423	28.8382
